# Supplementary material for: Two new species from two genera of the family Ampeliscidae Krøyer, 1842 (Crustacea, Amphipoda) from the Clarion-Clipperton Zone, Pacific Ocean
Source: Zookeys. 2026 Mar 24;1274:229–53. doi: 10.3897/zookeys.1274.141891 (PMC13040252; doi:10.3897/zookeys.1274.141891)
Supplement: XML Treatment for Ampeliscidae [file zookeys.1274.141891-treatment1.xml]

<!DOCTYPE tp:taxon-treatment
  PUBLIC "-//TaxonX//DTD Taxonomic Treatment Publishing DTD v0 20100105//EN" "tax-treatment-NSO.dtd">
<tp:taxon-treatment xmlns:tp="http://www.plazi.org/taxpub"><tp:treatment-meta><kwd-group><label>Taxon classification</label><kwd>
                <named-content content-type="kingdom">Animalia</named-content>
              </kwd><kwd>
                <named-content content-type="order">Amphipoda</named-content>
              </kwd><kwd>
                <named-content content-type="family">Ampeliscidae</named-content>
              </kwd></kwd-group><mixed-citation publication-type="journal"><person-group><name><surname>Peart</surname><given-names>Rachael A.</given-names></name><name><surname>Stewart</surname><given-names>Eva C. D.</given-names></name></person-group><article-title>Two new species from two genera of the family <tp:taxon-name><tp:taxon-name-part taxon-name-part-type="family" reg="Ampeliscidae">Ampeliscidae</tp:taxon-name-part></tp:taxon-name> Krøyer, 1842 (<tp:taxon-name><tp:taxon-name-part taxon-name-part-type="subphylum" reg="Crustacea">Crustacea</tp:taxon-name-part></tp:taxon-name>, <tp:taxon-name><tp:taxon-name-part taxon-name-part-type="order" reg="Amphipoda">Amphipoda</tp:taxon-name-part></tp:taxon-name>) from the Clarion-Clipperton Zone, Pacific Ocean</article-title><source>Zookeys</source><day>24</day><month>03</month><year>2026</year><volume>1274</volume><fpage>229</fpage><lpage>253</lpage><pub-id pub-id-type="doi">10.3897/zookeys.1274.141891</pub-id></mixed-citation></tp:treatment-meta><tp:nomenclature><label>Family</label><tp:taxon-name><object-id xmlns:xlink="http://www.w3.org/1999/xlink" content-type="arpha" xlink:type="simple">A7873676-4AAC-5F60-AD61-8ED52BA76B3F</object-id>
                    		<tp:taxon-name-part taxon-name-part-type="family" reg="Ampeliscidae">Ampeliscidae</tp:taxon-name-part>
                    	</tp:taxon-name><tp:taxon-authority>Krøyer, 1842</tp:taxon-authority><tp:nomenclature-citation-list><tp:nomenclature-citation><tp:taxon-name>
                  <tp:taxon-name-part taxon-name-part-type="family" reg="Ampeliscidae">Ampeliscidae</tp:taxon-name-part>
                </tp:taxon-name><comment> Krøyer, 1842: 141–166</comment></tp:nomenclature-citation></tp:nomenclature-citation-list></tp:nomenclature><tp:treatment-sec sec-type="Type genus"><title>Type genus.</title><p><italic><tp:taxon-name><tp:taxon-name-part taxon-name-part-type="genus" reg="Ampelisca">Ampelisca</tp:taxon-name-part></tp:taxon-name></italic> Krøyer, 1842, by original designation.</p></tp:treatment-sec><tp:treatment-sec sec-type="Diagnosis"><title>Diagnosis.</title><p>Urosomites 2–3 coalesced. Pereopods 5 and 6 alike, basis rhomboid or diamond-shaped but pereopod 7 distinct, basis has distinct shape with extended posterodistal lobe. Eyes can be absent, one or two pairs. When eyes present, composed of internal pigment masses served by 2–4 cuticular lenses. Antenna 1 accessory flagellum absent. Pereopod 3 and 4 merus elongate, propodus much shorter than merus, carpus shorter than propodus. Pereopods 3 and 4 glandular. Head large. Gnathopods weakly subchelate and feeble. Uropod 3 biramous. Telson laminar (after <xref ref-type="bibr" rid="B6">Barnard and Karaman 1991</xref>).</p></tp:treatment-sec><tp:treatment-sec sec-type="Genera included"><title>Genera included.</title><p><italic><tp:taxon-name><tp:taxon-name-part taxon-name-part-type="genus" reg="Ampelisca">Ampelisca</tp:taxon-name-part></tp:taxon-name></italic> Krøyer, 1842; <italic><tp:taxon-name><tp:taxon-name-part taxon-name-part-type="genus" reg="Byblis">Byblis</tp:taxon-name-part></tp:taxon-name></italic> Boeck, 1871; <italic><tp:taxon-name><tp:taxon-name-part taxon-name-part-type="genus" reg="Byblisoides">Byblisoides</tp:taxon-name-part></tp:taxon-name></italic> K.H. Barnard, 1931 and <italic><tp:taxon-name><tp:taxon-name-part taxon-name-part-type="genus" reg="Haploops">Haploops</tp:taxon-name-part></tp:taxon-name></italic> Liljeborg, 1856.</p></tp:treatment-sec><tp:treatment-sec sec-type="Remarks"><title>Remarks.</title><p>The family <tp:taxon-name><tp:taxon-name-part taxon-name-part-type="family" reg="Ampeliscidae">Ampeliscidae</tp:taxon-name-part></tp:taxon-name> includes four genera consisting of 328 species, the most of which belong in the genus <italic><tp:taxon-name><tp:taxon-name-part taxon-name-part-type="genus" reg="Ampelisca">Ampelisca</tp:taxon-name-part></tp:taxon-name></italic> (210 species). The family has conservative morphology and occurs in all the world’s oceans living in fine sediments on the sea floor at depths ranging from intertidal to abyssal depths ~ 6500 m (<italic><tp:taxon-name><tp:taxon-name-part taxon-name-part-type="genus" reg="Byblis">Byblis</tp:taxon-name-part> <tp:taxon-name-part taxon-name-part-type="species" reg="vitjazi">vitjazi</tp:taxon-name-part></tp:taxon-name></italic> Margulis, 1967).</p></tp:treatment-sec><ref-list><ref id="B6"><mixed-citation xmlns:xlink="http://www.w3.org/1999/xlink" xlink:type="simple">Barnard JL, Karaman GS (1991) The families and genera of marine gammaridean <tp:taxon-name><tp:taxon-name-part taxon-name-part-type="order">Amphipoda</tp:taxon-name-part></tp:taxon-name> (except marine gammaroids). Part 1. Records of the Australian Museum, Supplement 13(1): 1–417. <ext-link xlink:href="10.3853/j.0812-7387.13.1991.91" ext-link-type="doi" xlink:type="simple">https://doi.org/10.3853/j.0812-7387.13.1991.91</ext-link></mixed-citation></ref></ref-list></tp:taxon-treatment>
