# Supplementary material for: Two new species from two genera of the family Ampeliscidae Krøyer, 1842 (Crustacea, Amphipoda) from the Clarion-Clipperton Zone, Pacific Ocean
Source: Zookeys. 2026 Mar 24;1274:229–53. doi: 10.3897/zookeys.1274.141891 (PMC13040252; doi:10.3897/zookeys.1274.141891)
Supplement: XML Treatment for Byblis [file zookeys.1274.141891-treatment2.xml]

<!DOCTYPE tp:taxon-treatment
  PUBLIC "-//TaxonX//DTD Taxonomic Treatment Publishing DTD v0 20100105//EN" "tax-treatment-NSO.dtd">
<tp:taxon-treatment xmlns:tp="http://www.plazi.org/taxpub"><tp:treatment-meta><kwd-group><label>Taxon classification</label><kwd>
                <named-content content-type="kingdom">Animalia</named-content>
              </kwd><kwd>
                <named-content content-type="order">Lamiales</named-content>
              </kwd><kwd>
                <named-content content-type="family">Byblidaceae</named-content>
              </kwd></kwd-group><mixed-citation publication-type="journal"><person-group><name><surname>Peart</surname><given-names>Rachael A.</given-names></name><name><surname>Stewart</surname><given-names>Eva C. D.</given-names></name></person-group><article-title>Two new species from two genera of the family <tp:taxon-name><tp:taxon-name-part taxon-name-part-type="family" reg="Ampeliscidae">Ampeliscidae</tp:taxon-name-part></tp:taxon-name> Krøyer, 1842 (<tp:taxon-name><tp:taxon-name-part taxon-name-part-type="subphylum" reg="Crustacea">Crustacea</tp:taxon-name-part></tp:taxon-name>, <tp:taxon-name><tp:taxon-name-part taxon-name-part-type="order" reg="Amphipoda">Amphipoda</tp:taxon-name-part></tp:taxon-name>) from the Clarion-Clipperton Zone, Pacific Ocean</article-title><source>Zookeys</source><day>24</day><month>03</month><year>2026</year><volume>1274</volume><fpage>229</fpage><lpage>253</lpage><pub-id pub-id-type="doi">10.3897/zookeys.1274.141891</pub-id></mixed-citation></tp:treatment-meta><tp:nomenclature><label>Genus</label><tp:taxon-name><object-id xmlns:xlink="http://www.w3.org/1999/xlink" content-type="arpha" xlink:type="simple">45209128-415F-532B-8541-6E6333B6A05B</object-id>
                    		<tp:taxon-name-part taxon-name-part-type="genus" reg="Byblis">Byblis</tp:taxon-name-part>
                    	</tp:taxon-name><tp:taxon-authority>Boeck, 1871</tp:taxon-authority><tp:nomenclature-citation-list><tp:nomenclature-citation><tp:taxon-name>
                  <tp:taxon-name-part taxon-name-part-type="genus" reg="Byblis">Byblis</tp:taxon-name-part>
                </tp:taxon-name><comment><xref ref-type="bibr" rid="B9">Boeck 1871</xref>: 228. —<xref ref-type="bibr" rid="B35">Stebbing 1906</xref>: 1211. —<xref ref-type="bibr" rid="B4">Barnard 1966</xref>: 55 (key). —<xref ref-type="bibr" rid="B5">Barnard 1969</xref>: 130. —<xref ref-type="bibr" rid="B22">Lincoln 1979</xref>: 122. —<xref ref-type="bibr" rid="B20">Ledoyer 1982</xref>: 82. —<xref ref-type="bibr" rid="B6">Barnard and Karaman 1991</xref>: 84–90, figs 22D, 23B. —<xref ref-type="bibr" rid="B7">Bellan-Santini and Dauvin 1993</xref>: 909–932. —<xref ref-type="bibr" rid="B34">Ren 2006</xref>: 141–199, figs 44–72. —<xref ref-type="bibr" rid="B31">Poore and Lowry 2023</xref>: 528–532, figs 6–9.</comment></tp:nomenclature-citation></tp:nomenclature-citation-list></tp:nomenclature><tp:treatment-sec sec-type="Type species"><title>Type species.</title><p><italic><tp:taxon-name><tp:taxon-name-part taxon-name-part-type="genus" reg="Byblis">Byblis</tp:taxon-name-part> <tp:taxon-name-part taxon-name-part-type="species" reg="gaimardii">gaimardii</tp:taxon-name-part></tp:taxon-name></italic> (Krøyer, 1842) (type by monotypy).</p></tp:treatment-sec><tp:treatment-sec sec-type="Generic diagnosis"><title>Generic diagnosis.</title><p>Flagella of antennae 1 and 2 with five or more articles. Article 3 of maxillipedal palp unproduced. Basis of pereopod 7 with a posteroventral margin extended and expanded distally, forming a large lobe; anterior margin of posteroventral lobe with setae lining the margin all the way to the junction between the basis and the ischium. Telson varying from rarely as long as to usually shorter than broad, cleft or incised less than half its length (after <xref ref-type="bibr" rid="B6">Barnard and Karaman 1991</xref>; <xref ref-type="bibr" rid="B7">Bellan-Santini and Dauvin 1993</xref>).</p></tp:treatment-sec><tp:treatment-sec sec-type="Species"><title>Species.</title><p>80 species as listed in <xref ref-type="bibr" rid="B12">Horton et al. (2024)</xref> including the proposed new species, <italic><tp:taxon-name><tp:taxon-name-part taxon-name-part-type="genus" reg="Byblis">Byblis</tp:taxon-name-part> <tp:taxon-name-part taxon-name-part-type="species" reg="hortonae">hortonae</tp:taxon-name-part></tp:taxon-name></italic> sp. nov.</p></tp:treatment-sec><tp:treatment-sec sec-type="Remarks"><title>Remarks.</title><p>Species of the genus <italic><tp:taxon-name><tp:taxon-name-part taxon-name-part-type="genus" reg="Byblis">Byblis</tp:taxon-name-part></tp:taxon-name></italic> occur in all oceans. Of the 80 species (including the new species proposed here), 62 have been recorded from the Pacific Ocean (<xref ref-type="bibr" rid="B7">Bellan-Santini and Dauvin 1993</xref>; <xref ref-type="bibr" rid="B12">Horton et al. 2024</xref>). However, four of these species have also been recorded from other oceans and have complex taxonomy, therefore they must be considered questionable distribution records (<xref ref-type="bibr" rid="B7">Bellan-Santini and Dauvin 1993</xref>). The majority of these Pacific species are from the western Pacific due to comprehensive studies in Chinese and Vietnamese waters (<xref ref-type="bibr" rid="B33">Ren 1998</xref>, <xref ref-type="bibr" rid="B34">2006</xref>) and Eastern Australian waters (<xref ref-type="bibr" rid="B24">Lowry and Poore 1985</xref>; <xref ref-type="bibr" rid="B31">Poore and Lowry 2023</xref>). Species recorded from the eastern Pacific Ocean are relatively few, including 11 of the 80 species.</p><p><italic><tp:taxon-name><tp:taxon-name-part taxon-name-part-type="genus" reg="Byblis">Byblis</tp:taxon-name-part></tp:taxon-name></italic> species are sediment dwellers occurring from <italic><tp:taxon-name><tp:taxon-name-part taxon-name-part-type="subgenus" reg="Globigerina">Globigerina</tp:taxon-name-part></tp:taxon-name></italic> muds to silty sand, coral rubble, and algae substrates (<xref ref-type="bibr" rid="B7">Bellan-Santini and Dauvin 1993</xref>; <xref ref-type="bibr" rid="B31">Poore and Lowry 2023</xref>). The species predominantly inhabit shallower waters (65% of species living in shallower than 200 m deep). Only five of the species can be found in truly deep waters, exceeding 2500 m in depth: <italic><tp:taxon-name><tp:taxon-name-part taxon-name-part-type="genus" reg="Byblis">Byblis</tp:taxon-name-part> <tp:taxon-name-part taxon-name-part-type="species" reg="ceylonica">ceylonica</tp:taxon-name-part></tp:taxon-name></italic> J.L. Barnard, 1961 (3310 m, Indian Ocean, one specimen); <italic><tp:taxon-name><tp:taxon-name-part taxon-name-part-type="genus" reg="Byblis">Byblis</tp:taxon-name-part> <tp:taxon-name-part taxon-name-part-type="species" reg="gloriosae">gloriosae</tp:taxon-name-part></tp:taxon-name></italic> Ledoyer, 1982 (3700 m, Indian Ocean, three specimens); <italic><tp:taxon-name><tp:taxon-name-part taxon-name-part-type="genus" reg="Byblis">Byblis</tp:taxon-name-part> <tp:taxon-name-part taxon-name-part-type="species" reg="nana">nana</tp:taxon-name-part></tp:taxon-name></italic> Margulis, 1967 (2795 m, Kuril-Kamchatka Trench, northwestern Pacific Ocean, three specimens); <italic><tp:taxon-name><tp:taxon-name-part taxon-name-part-type="genus" reg="Byblis">Byblis</tp:taxon-name-part> <tp:taxon-name-part taxon-name-part-type="species" reg="vitjazi">vitjazi</tp:taxon-name-part></tp:taxon-name></italic> Margulis, 1967 (5680–6126 m, Kuril Kamchatka Trench, northwestern Pacific Ocean, four specimens), and the new species, <italic><tp:taxon-name><tp:taxon-name-part taxon-name-part-type="genus" reg="Byblis">Byblis</tp:taxon-name-part> <tp:taxon-name-part taxon-name-part-type="species" reg="hortonae">hortonae</tp:taxon-name-part></tp:taxon-name></italic> sp. nov. (4100–4368 m, Clarion-Clipperton Fracture Zone, eastern Pacific Ocean, 16 specimens).</p></tp:treatment-sec><tp:treatment-sec sec-type="Distribution"><title>Distribution.</title><p>Pacific Ocean, Indian Ocean, Atlantic Ocean, Bering Sea, Southern Ocean.</p></tp:treatment-sec><ref-list><ref id="B9"><mixed-citation xmlns:xlink="http://www.w3.org/1999/xlink" xlink:type="simple">Boeck A (1871) <tp:taxon-name><tp:taxon-name-part taxon-name-part-type="subphylum">Crustacea</tp:taxon-name-part></tp:taxon-name> amphipoda borealia et arctica. Forhandlinger i Videnskabs-Selskabet i Christiania 1870: 83–280. <ext-link xlink:href="10.5962/bhl.title.2056" ext-link-type="doi" xlink:type="simple">https://doi.org/10.5962/bhl.title.2056</ext-link></mixed-citation></ref><ref id="B35"><mixed-citation xmlns:xlink="http://www.w3.org/1999/xlink" xlink:type="simple">Stebbing TRR (1906) <tp:taxon-name><tp:taxon-name-part taxon-name-part-type="order">Amphipoda</tp:taxon-name-part></tp:taxon-name>. I. <tp:taxon-name><tp:taxon-name-part taxon-name-part-type="suborder">Gammaridea</tp:taxon-name-part></tp:taxon-name>. Das Tiereich 21: 1–806. <ext-link xlink:href="10.5962/bhl.title.1224" ext-link-type="doi" xlink:type="simple">https://doi.org/10.5962/bhl.title.1224</ext-link></mixed-citation></ref><ref id="B4"><mixed-citation xmlns:xlink="http://www.w3.org/1999/xlink" xlink:type="simple">Barnard JL (1966) Submarine canyons of southern California. Part V. Systematics: <tp:taxon-name><tp:taxon-name-part taxon-name-part-type="order">Amphipoda</tp:taxon-name-part></tp:taxon-name>. Allan Hancock Pacific Expeditions 27(5): 1–166.</mixed-citation></ref><ref id="B5"><mixed-citation xmlns:xlink="http://www.w3.org/1999/xlink" xlink:type="simple">Barnard JL (1969) Gammaridean <tp:taxon-name><tp:taxon-name-part taxon-name-part-type="order">Amphipoda</tp:taxon-name-part></tp:taxon-name> of the rocky intertidal of California: Monterey Bay to La Jolla. United States National Museum Bulletin 258: 1–230. <ext-link xlink:href="10.5479/si.03629236.258.1" ext-link-type="doi" xlink:type="simple">https://doi.org/10.5479/si.03629236.258.1</ext-link></mixed-citation></ref><ref id="B22"><mixed-citation xmlns:xlink="http://www.w3.org/1999/xlink" xlink:type="simple">Lincoln RJ (1979) British marine <tp:taxon-name><tp:taxon-name-part taxon-name-part-type="order">Amphipoda</tp:taxon-name-part></tp:taxon-name>: <tp:taxon-name><tp:taxon-name-part taxon-name-part-type="suborder">Gammaridea</tp:taxon-name-part></tp:taxon-name>. British Museum (Natural History) 1–658.</mixed-citation></ref><ref id="B20"><mixed-citation xmlns:xlink="http://www.w3.org/1999/xlink" xlink:type="simple">Ledoyer M (1982) Crustacés Amphipodes Gammariens. Familles des <tp:taxon-name><tp:taxon-name-part taxon-name-part-type="family">Acanthonotozomatidae</tp:taxon-name-part></tp:taxon-name> à <tp:taxon-name><tp:taxon-name-part taxon-name-part-type="family">Gammaridae</tp:taxon-name-part></tp:taxon-name>. Faune de Madagascar 59(1): 1–598.</mixed-citation></ref><ref id="B6"><mixed-citation xmlns:xlink="http://www.w3.org/1999/xlink" xlink:type="simple">Barnard JL, Karaman GS (1991) The families and genera of marine gammaridean <tp:taxon-name><tp:taxon-name-part taxon-name-part-type="order">Amphipoda</tp:taxon-name-part></tp:taxon-name> (except marine gammaroids). Part 1. Records of the Australian Museum, Supplement 13(1): 1–417. <ext-link xlink:href="10.3853/j.0812-7387.13.1991.91" ext-link-type="doi" xlink:type="simple">https://doi.org/10.3853/j.0812-7387.13.1991.91</ext-link></mixed-citation></ref><ref id="B7"><mixed-citation xmlns:xlink="http://www.w3.org/1999/xlink" xlink:type="simple">Bellan-Santini D, Dauvin JC (1993) Distribution and phylogeny of the genus <italic><tp:taxon-name><tp:taxon-name-part taxon-name-part-type="genus">Byblis</tp:taxon-name-part></tp:taxon-name></italic> Boeck (<tp:taxon-name><tp:taxon-name-part taxon-name-part-type="family">Ampeliscidae</tp:taxon-name-part></tp:taxon-name>): preliminary statement. Journal of Natural History 27(4): 909–931. <ext-link xlink:href="10.1080/00222939300770561" ext-link-type="doi" xlink:type="simple">https://doi.org/10.1080/00222939300770561</ext-link></mixed-citation></ref><ref id="B34"><mixed-citation xmlns:xlink="http://www.w3.org/1999/xlink" xlink:type="simple">Ren X (2006) Fauna Sinica, Invertebrata. Vol. 41, <tp:taxon-name><tp:taxon-name-part taxon-name-part-type="subphylum">Crustacea</tp:taxon-name-part></tp:taxon-name>, <tp:taxon-name><tp:taxon-name-part taxon-name-part-type="order">Amphipoda</tp:taxon-name-part></tp:taxon-name>, <tp:taxon-name><tp:taxon-name-part taxon-name-part-type="suborder">Gammaridea</tp:taxon-name-part></tp:taxon-name> (I). Science Press, Beijing, China, 588 pp.</mixed-citation></ref><ref id="B31"><mixed-citation xmlns:xlink="http://www.w3.org/1999/xlink" xlink:type="simple">Poore GCB, Lowry JK (2023) New Australian species of <tp:taxon-name><tp:taxon-name-part taxon-name-part-type="family">Ampeliscidae</tp:taxon-name-part></tp:taxon-name> (<tp:taxon-name><tp:taxon-name-part taxon-name-part-type="subphylum">Crustacea</tp:taxon-name-part></tp:taxon-name>: <tp:taxon-name><tp:taxon-name-part taxon-name-part-type="order">Amphipoda</tp:taxon-name-part></tp:taxon-name>) from the Great Barrier Reef and eastern Australia with a key to Australian species. Records of the Australian Museum 75(4): 519–533. <ext-link xlink:href="10.3853/j.2201-4349.75.2023.1890" ext-link-type="doi" xlink:type="simple">https://doi.org/10.3853/j.2201-4349.75.2023.1890</ext-link></mixed-citation></ref><ref id="B12"><mixed-citation xmlns:xlink="http://www.w3.org/1999/xlink" xlink:type="simple">Horton T, Lowry J, De Broyer C, Bellan-Santini D, Copilas-Ciocianu D, Corbari L, Costello MJ, Daneliya M, Dauvin J-C, Fišer C, Gasca R, Grabowski M, Guerra-García JM, Hendrycks E, Hughes L, Jaume D, Jazdzewski K, Kim Y-H, King R, Krapp-Schickel T, LeCroy S, Lörz A-N, Mamos T, Senna AR, Serejo C, Souza-Filho JF, Tandberg AH, Thomas JD, Thurston M, Vader W, Väinölä R, Valls Domedel G, Vonk R, White K, Zeidler W (2024) World <tp:taxon-name><tp:taxon-name-part taxon-name-part-type="order">Amphipoda</tp:taxon-name-part></tp:taxon-name> Database. <tp:taxon-name><tp:taxon-name-part taxon-name-part-type="family">Ampeliscidae</tp:taxon-name-part></tp:taxon-name> Krøyer, 1842. World Register of Marine Species. <ext-link xlink:href="https://www.marinespecies.org/aphia.php?p=taxdetails&amp;id=101364" ext-link-type="uri" xlink:type="simple">https://www.marinespecies.org/aphia.php?p=taxdetails&amp;id=101364</ext-link> [Accessed on 2025-04-02]</mixed-citation></ref><ref id="B33"><mixed-citation xmlns:xlink="http://www.w3.org/1999/xlink" xlink:type="simple">Ren X (1998) Studies on the family <tp:taxon-name><tp:taxon-name-part taxon-name-part-type="family">Ampeliscidae</tp:taxon-name-part></tp:taxon-name> (<tp:taxon-name><tp:taxon-name-part taxon-name-part-type="subphylum">Crustacea</tp:taxon-name-part></tp:taxon-name>: <tp:taxon-name><tp:taxon-name-part taxon-name-part-type="order">Amphipoda</tp:taxon-name-part></tp:taxon-name>) from Nansha Islands, South China Sea. Studies on Marine Fauna and Biogeography of the Nansha Islands and Neighbouring Waters. China Ocean Press, Beijing 3: 165–194.</mixed-citation></ref><ref id="B24"><mixed-citation xmlns:xlink="http://www.w3.org/1999/xlink" xlink:type="simple">Lowry JK, Poore GCB (1985) The ampeliscid amphipods of south-eastern Australia (<tp:taxon-name><tp:taxon-name-part taxon-name-part-type="subphylum">Crustacea</tp:taxon-name-part></tp:taxon-name>). Records of the Australian Museum 36: 259–298. <ext-link xlink:href="10.3853/j.0067-1975.36.1985.348" ext-link-type="doi" xlink:type="simple">https://doi.org/10.3853/j.0067-1975.36.1985.348</ext-link></mixed-citation></ref></ref-list></tp:taxon-treatment>
