# Supplementary material for: Two new species from two genera of the family Ampeliscidae Krøyer, 1842 (Crustacea, Amphipoda) from the Clarion-Clipperton Zone, Pacific Ocean
Source: Zookeys. 2026 Mar 24;1274:229–53. doi: 10.3897/zookeys.1274.141891 (PMC13040252; doi:10.3897/zookeys.1274.141891)
Supplement: XML Treatment for Byblis hortonae [file zookeys.1274.141891-treatment3.xml]

<!DOCTYPE tp:taxon-treatment
  PUBLIC "-//TaxonX//DTD Taxonomic Treatment Publishing DTD v0 20100105//EN" "tax-treatment-NSO.dtd">
<tp:taxon-treatment xmlns:tp="http://www.plazi.org/taxpub"><tp:treatment-meta><kwd-group><label>Taxon classification</label><kwd>
                <named-content content-type="kingdom">Animalia</named-content>
              </kwd><kwd>
                <named-content content-type="order">Lamiales</named-content>
              </kwd><kwd>
                <named-content content-type="family">Byblidaceae</named-content>
              </kwd></kwd-group><mixed-citation publication-type="journal"><person-group><name><surname>Peart</surname><given-names>Rachael A.</given-names></name><name><surname>Stewart</surname><given-names>Eva C. D.</given-names></name></person-group><article-title>Two new species from two genera of the family <tp:taxon-name><tp:taxon-name-part taxon-name-part-type="family" reg="Ampeliscidae">Ampeliscidae</tp:taxon-name-part></tp:taxon-name> Krøyer, 1842 (<tp:taxon-name><tp:taxon-name-part taxon-name-part-type="subphylum" reg="Crustacea">Crustacea</tp:taxon-name-part></tp:taxon-name>, <tp:taxon-name><tp:taxon-name-part taxon-name-part-type="order" reg="Amphipoda">Amphipoda</tp:taxon-name-part></tp:taxon-name>) from the Clarion-Clipperton Zone, Pacific Ocean</article-title><source>Zookeys</source><day>24</day><month>03</month><year>2026</year><volume>1274</volume><fpage>229</fpage><lpage>253</lpage><pub-id pub-id-type="doi">10.3897/zookeys.1274.141891</pub-id></mixed-citation></tp:treatment-meta><tp:nomenclature><tp:taxon-name><object-id xmlns:xlink="http://www.w3.org/1999/xlink" content-type="arpha" xlink:type="simple">D3CD50C5-2CCF-5EA6-982E-1AE1FA0F4BD8</object-id>
                    		<tp:taxon-name-part taxon-name-part-type="genus" reg="Byblis">Byblis</tp:taxon-name-part> <tp:taxon-name-part taxon-name-part-type="species" reg="hortonae">hortonae</tp:taxon-name-part>
                    	
                    		<object-id xmlns:xlink="http://www.w3.org/1999/xlink" content-type="zoobank" xlink:type="simple">https://zoobank.org/40B3B4B9-71E7-4788-9705-DDC13BECE364</object-id>
                    	</tp:taxon-name><tp:taxon-status xmlns:xlink="http://www.w3.org/1999/xlink" xlink:type="simple">sp. nov.</tp:taxon-status><xref ref-type="fig" rid="F1">Figs 1</xref><xref ref-type="fig" rid="F2">, 2</xref><xref ref-type="fig" rid="F3">, 3</xref><xref ref-type="fig" rid="F4">, 4</xref><xref ref-type="fig" rid="F5">, 5</xref></tp:nomenclature><tp:treatment-sec sec-type="Type material"><title>Type material.</title><p><bold><italic>Holotype</italic></bold>: • Clarion-Clipperton Zone; <named-content xmlns:xlink="http://www.w3.org/1999/xlink" content-type="dwc:verbatimCoordinates" xlink:type="simple">10.3339°N, 117.186°W</named-content>, 4279 m; 3 December 2022; NORI-D exploration contract area, MV Island Pride, Cruise 7B, Station TF007_04, Box Core BC_481; Specimen: 10326_TH_AMP_1; <named-content xmlns:xlink="http://www.w3.org/1999/xlink" content-type="dwc:institutional_code" xlink:title="Natural History Museum, London" xlink:href="https://scientific-collections.gbif.org/institution/1d808a7c-1f9e-4379-9616-edb749ecf10e" xlink:type="simple">NHMUK</named-content> 2025.17; COI (<ext-link xmlns:xlink="http://www.w3.org/1999/xlink" xlink:href="PV077110" ext-link-type="gen" xlink:type="simple">PV077110</ext-link>); 16S (<ext-link xmlns:xlink="http://www.w3.org/1999/xlink" xlink:href="PV077018" ext-link-type="gen" xlink:type="simple">PV077018</ext-link>). <bold><italic>Paratypes</italic></bold>: Pacific • Clarion-Clipperton Zone; <named-content xmlns:xlink="http://www.w3.org/1999/xlink" content-type="dwc:verbatimCoordinates" xlink:type="simple">10.3343°N, 117.177°W</named-content>, 4282 m; 21 November 2022; NORI-D exploration contract area, MV Island Pride, Cruise 7B, Station TF025_01, Box Core BC_463; Specimen: 9689_TH_AMP_1; <named-content xmlns:xlink="http://www.w3.org/1999/xlink" content-type="dwc:institutional_code" xlink:title="Natural History Museum, London" xlink:href="https://scientific-collections.gbif.org/institution/1d808a7c-1f9e-4379-9616-edb749ecf10e" xlink:type="simple">NHMUK</named-content> 2025.18; COI (<ext-link xmlns:xlink="http://www.w3.org/1999/xlink" xlink:href="PV077107" ext-link-type="gen" xlink:type="simple">PV077107</ext-link>). Clarion-Clipperton Zone; <named-content xmlns:xlink="http://www.w3.org/1999/xlink" content-type="dwc:verbatimCoordinates" xlink:type="simple">12.3387°N, 116.669°W</named-content>, 4158 m; 9 March 2020; UKSR-1 exploration contract area, MV Pacific Constructor, Resource Cruise 01 (RC01), station ST56, Box Core BC_28; Specimen: 4082_TH_AMP_1; <named-content xmlns:xlink="http://www.w3.org/1999/xlink" content-type="dwc:institutional_code" xlink:title="Natural History Museum, London" xlink:href="https://scientific-collections.gbif.org/institution/1d808a7c-1f9e-4379-9616-edb749ecf10e" xlink:type="simple">NHMUK</named-content> 2025.27. Clarion-Clipperton Zone; <named-content xmlns:xlink="http://www.w3.org/1999/xlink" content-type="dwc:verbatimCoordinates" xlink:type="simple">10.3244°N, 117.187°W</named-content>, 4280 m; 12 May 2021; NORI-D exploration contract area, Maersk Launcher, Cruise 5D, Station STM_180, Box Core BC_389; Specimen: 6881_TH_AMP_1; <named-content xmlns:xlink="http://www.w3.org/1999/xlink" content-type="dwc:institutional_code" xlink:title="Natural History Museum, London" xlink:href="https://scientific-collections.gbif.org/institution/1d808a7c-1f9e-4379-9616-edb749ecf10e" xlink:type="simple">NHMUK</named-content> 2025.19; COI (<ext-link xmlns:xlink="http://www.w3.org/1999/xlink" xlink:href="PV077104" ext-link-type="gen" xlink:type="simple">PV077104</ext-link>). Clarion-Clipperton Zone; <named-content xmlns:xlink="http://www.w3.org/1999/xlink" content-type="dwc:verbatimCoordinates" xlink:type="simple">10.3289°N, 117.197°W</named-content>, 4283 m; 11 September 2020; NORI-D exploration contract area, Maersk Launcher, Cruise 5A, Station STM_005, Box Core BC_349; Specimen: 8792_TH_AMP_1; <named-content xmlns:xlink="http://www.w3.org/1999/xlink" content-type="dwc:institutional_code" xlink:title="Natural History Museum, London" xlink:href="https://scientific-collections.gbif.org/institution/1d808a7c-1f9e-4379-9616-edb749ecf10e" xlink:type="simple">NHMUK</named-content> 2025.20. Clarion-Clipperton Zone; <named-content xmlns:xlink="http://www.w3.org/1999/xlink" content-type="dwc:verbatimCoordinates" xlink:type="simple">10.3552°N, 117.169°W</named-content>, 4275 m; 27 November 2022; NORI-D exploration contract area, MV Island Pride, Cruise 7B, Station STM_010, Box Core BC_470; Specimen: 10019_TH_AMP_1; <named-content xmlns:xlink="http://www.w3.org/1999/xlink" content-type="dwc:institutional_code" xlink:title="Natural History Museum, London" xlink:href="https://scientific-collections.gbif.org/institution/1d808a7c-1f9e-4379-9616-edb749ecf10e" xlink:type="simple">NHMUK</named-content> 2025.21; COI (<ext-link xmlns:xlink="http://www.w3.org/1999/xlink" xlink:href="PV077108" ext-link-type="gen" xlink:type="simple">PV077108</ext-link>); 16S (<ext-link xmlns:xlink="http://www.w3.org/1999/xlink" xlink:href="PV077017" ext-link-type="gen" xlink:type="simple">PV077017</ext-link>). Clarion-Clipperton Zone; <named-content xmlns:xlink="http://www.w3.org/1999/xlink" content-type="dwc:verbatimCoordinates" xlink:type="simple">10.3552°N, 117.169°W</named-content>, 4275 m; 27 November 2022; NORI-D exploration contract area, MV Island Pride, Cruise 7B, Station STM_010, Box Core BC_470; Specimen: 10020_TH_AMP_1; <named-content xmlns:xlink="http://www.w3.org/1999/xlink" content-type="dwc:institutional_code" xlink:title="Natural History Museum, London" xlink:href="https://scientific-collections.gbif.org/institution/1d808a7c-1f9e-4379-9616-edb749ecf10e" xlink:type="simple">NHMUK</named-content> 2025.22; COI (<ext-link xmlns:xlink="http://www.w3.org/1999/xlink" xlink:href="PV077109" ext-link-type="gen" xlink:type="simple">PV077109</ext-link>). Clarion-Clipperton Zone; <named-content xmlns:xlink="http://www.w3.org/1999/xlink" content-type="dwc:verbatimCoordinates" xlink:type="simple">10.3343°N, 117.177°W</named-content>, 4282 m; 21 November 2022; NORI-D exploration contract area, MV Island Pride, Cruise 7B, Station TF025_01, Box Core BC_463; Specimen: 10378_TH_AMP_1; <named-content xmlns:xlink="http://www.w3.org/1999/xlink" content-type="dwc:institutional_code" xlink:title="Natural History Museum, London" xlink:href="https://scientific-collections.gbif.org/institution/1d808a7c-1f9e-4379-9616-edb749ecf10e" xlink:type="simple">NHMUK</named-content> 2025.23; COI (<ext-link xmlns:xlink="http://www.w3.org/1999/xlink" xlink:href="PV077111" ext-link-type="gen" xlink:type="simple">PV077111</ext-link>); 16S (<ext-link xmlns:xlink="http://www.w3.org/1999/xlink" xlink:href="PV077016" ext-link-type="gen" xlink:type="simple">PV077016</ext-link>). Clarion-Clipperton Zone; <named-content xmlns:xlink="http://www.w3.org/1999/xlink" content-type="dwc:verbatimCoordinates" xlink:type="simple">10.3303°N, 117.175°W</named-content>, 4285 m; 26 August 2022; NORI-D exploration contract area, MV Island Pride, Cruise 7A, Station TF_027, Box Core BC_431; Specimen: 9344_TH_AMP_1; <named-content xmlns:xlink="http://www.w3.org/1999/xlink" content-type="dwc:institutional_code" xlink:title="Natural History Museum, London" xlink:href="https://scientific-collections.gbif.org/institution/1d808a7c-1f9e-4379-9616-edb749ecf10e" xlink:type="simple">NHMUK</named-content> 2025.24; COI (<ext-link xmlns:xlink="http://www.w3.org/1999/xlink" xlink:href="PV077106" ext-link-type="gen" xlink:type="simple">PV077106</ext-link>); 16S (<ext-link xmlns:xlink="http://www.w3.org/1999/xlink" xlink:href="PV077016" ext-link-type="gen" xlink:type="simple">PV077016</ext-link>). Clarion-Clipperton Zone; <named-content xmlns:xlink="http://www.w3.org/1999/xlink" content-type="dwc:verbatimCoordinates" xlink:type="simple">10.3342°N, 117.177°W</named-content>, 4284 m; 27 August 2022; NORI-D exploration contract area, MV Island Pride, Cruise 7A, Station TF_027, Box Core BC_435; Specimen: 9315_TH_AMP_1; <named-content xmlns:xlink="http://www.w3.org/1999/xlink" content-type="dwc:institutional_code" xlink:title="Natural History Museum, London" xlink:href="https://scientific-collections.gbif.org/institution/1d808a7c-1f9e-4379-9616-edb749ecf10e" xlink:type="simple">NHMUK</named-content> 2025.25; COI (<ext-link xmlns:xlink="http://www.w3.org/1999/xlink" xlink:href="PV077105" ext-link-type="gen" xlink:type="simple">PV077105</ext-link>).</p><fig id="F1" position="float" orientation="portrait"><object-id xmlns:xlink="http://www.w3.org/1999/xlink" content-type="doi" xlink:type="simple">10.3897/zookeys.1274.141891.figure1</object-id><object-id xmlns:xlink="http://www.w3.org/1999/xlink" content-type="arpha" xlink:type="simple">8FA3337B-8380-539D-95D1-FB9179ADB7F2</object-id><label>Figure 1.</label><caption><p><italic><tp:taxon-name><tp:taxon-name-part taxon-name-part-type="genus" reg="Byblis">Byblis</tp:taxon-name-part> <tp:taxon-name-part taxon-name-part-type="species" reg="hortonae">hortonae</tp:taxon-name-part></tp:taxon-name></italic> sp. nov., paratype, specimen 10019_TH_AMP_1, <named-content xmlns:xlink="http://www.w3.org/1999/xlink" content-type="dwc:institutional_code" xlink:title="Natural History Museum, London" xlink:href="https://scientific-collections.gbif.org/institution/1d808a7c-1f9e-4379-9616-edb749ecf10e" xlink:type="simple">NHMUK</named-content> 2025.18, male, 14 mm. Scale bar: 5 mm.</p></caption><graphic xmlns:xlink="http://www.w3.org/1999/xlink" xlink:href="zookeys-1274-229_article-141891__-g001.jpg" id="oo_1568746.jpg" position="float" orientation="portrait" xlink:type="simple"><uri content-type="original_file" xlink:type="simple">https://binary.pensoft.net/fig/1568746</uri></graphic></fig><fig id="F2" position="float" orientation="portrait"><object-id xmlns:xlink="http://www.w3.org/1999/xlink" content-type="doi" xlink:type="simple">10.3897/zookeys.1274.141891.figure2</object-id><object-id xmlns:xlink="http://www.w3.org/1999/xlink" content-type="arpha" xlink:type="simple">BF8243EB-F79D-5A5B-AD70-F86ED0F24695</object-id><label>Figure 2.</label><caption><p><italic><tp:taxon-name><tp:taxon-name-part taxon-name-part-type="genus" reg="Byblis">Byblis</tp:taxon-name-part> <tp:taxon-name-part taxon-name-part-type="species" reg="hortonae">hortonae</tp:taxon-name-part></tp:taxon-name></italic> sp. nov., female, holotype, 16 mm, #10326, <named-content xmlns:xlink="http://www.w3.org/1999/xlink" content-type="dwc:institutional_code" xlink:title="Natural History Museum, London" xlink:href="https://scientific-collections.gbif.org/institution/1d808a7c-1f9e-4379-9616-edb749ecf10e" xlink:type="simple">NHMUK</named-content> 2025.17, whole animal, head; paratype, male, 17 mm, #10019, <named-content xmlns:xlink="http://www.w3.org/1999/xlink" content-type="dwc:institutional_code" xlink:title="Natural History Museum, London" xlink:href="https://scientific-collections.gbif.org/institution/1d808a7c-1f9e-4379-9616-edb749ecf10e" xlink:type="simple">NHMUK</named-content> 2025.18, whole animal, epimeron. Scale bars: 0.5 mm.</p></caption><graphic xmlns:xlink="http://www.w3.org/1999/xlink" xlink:href="zookeys-1274-229_article-141891__-g002.jpg" id="oo_1568747.jpg" position="float" orientation="portrait" xlink:type="simple"><uri content-type="original_file" xlink:type="simple">https://binary.pensoft.net/fig/1568747</uri></graphic></fig><fig id="F3" position="float" orientation="portrait"><object-id xmlns:xlink="http://www.w3.org/1999/xlink" content-type="doi" xlink:type="simple">10.3897/zookeys.1274.141891.figure3</object-id><object-id xmlns:xlink="http://www.w3.org/1999/xlink" content-type="arpha" xlink:type="simple">E033513E-D0B3-58C6-8F9F-B7E84ED63F00</object-id><label>Figure 3.</label><caption><p><italic><tp:taxon-name><tp:taxon-name-part taxon-name-part-type="genus" reg="Byblis">Byblis</tp:taxon-name-part> <tp:taxon-name-part taxon-name-part-type="species" reg="hortonae">hortonae</tp:taxon-name-part></tp:taxon-name></italic> sp. nov. holotype female, <abbrev xmlns:xlink="http://www.w3.org/1999/xlink" xlink:title="antenna 1" xlink:type="simple">A1</abbrev> and <abbrev xmlns:xlink="http://www.w3.org/1999/xlink" xlink:title="antenna 2" xlink:type="simple">A2</abbrev>, mouthparts. Paratype male, <abbrev xmlns:xlink="http://www.w3.org/1999/xlink" xlink:title="antenna 1" xlink:type="simple">A1</abbrev> and <abbrev xmlns:xlink="http://www.w3.org/1999/xlink" xlink:title="antenna 2" xlink:type="simple">A2</abbrev>. Scale bars: 0.1 mm.</p></caption><graphic xmlns:xlink="http://www.w3.org/1999/xlink" xlink:href="zookeys-1274-229_article-141891__-g003.jpg" id="oo_1568748.jpg" position="float" orientation="portrait" xlink:type="simple"><uri content-type="original_file" xlink:type="simple">https://binary.pensoft.net/fig/1568748</uri></graphic></fig><fig id="F4" position="float" orientation="portrait"><object-id xmlns:xlink="http://www.w3.org/1999/xlink" content-type="doi" xlink:type="simple">10.3897/zookeys.1274.141891.figure4</object-id><object-id xmlns:xlink="http://www.w3.org/1999/xlink" content-type="arpha" xlink:type="simple">B56B32D2-C4E6-5895-AE7A-8D7FCA42E572</object-id><label>Figure 4.</label><caption><p><italic><tp:taxon-name><tp:taxon-name-part taxon-name-part-type="genus" reg="Byblis">Byblis</tp:taxon-name-part> <tp:taxon-name-part taxon-name-part-type="species" reg="hortonae">hortonae</tp:taxon-name-part></tp:taxon-name></italic> sp. nov. holotype female, <abbrev xmlns:xlink="http://www.w3.org/1999/xlink" xlink:title="gnathopod 1" xlink:type="simple">G1</abbrev> and <abbrev xmlns:xlink="http://www.w3.org/1999/xlink" xlink:title="gnathopod 2" xlink:type="simple">G2</abbrev>, <abbrev xmlns:xlink="http://www.w3.org/1999/xlink" xlink:title="pereopods 3" xlink:type="simple">P3</abbrev>–P7. Paratype male, <abbrev xmlns:xlink="http://www.w3.org/1999/xlink" xlink:title="gnathopod 1" xlink:type="simple">G1</abbrev> and <abbrev xmlns:xlink="http://www.w3.org/1999/xlink" xlink:title="gnathopod 2" xlink:type="simple">G2</abbrev>. Scale bars: 0.1 mm.</p></caption><graphic xmlns:xlink="http://www.w3.org/1999/xlink" xlink:href="zookeys-1274-229_article-141891__-g004.jpg" id="oo_1568750.jpg" position="float" orientation="portrait" xlink:type="simple"><uri content-type="original_file" xlink:type="simple">https://binary.pensoft.net/fig/1568750</uri></graphic></fig><fig id="F5" position="float" orientation="portrait"><object-id xmlns:xlink="http://www.w3.org/1999/xlink" content-type="doi" xlink:type="simple">10.3897/zookeys.1274.141891.figure5</object-id><object-id xmlns:xlink="http://www.w3.org/1999/xlink" content-type="arpha" xlink:type="simple">2F568652-3B3F-5EF8-8885-964FB91E67FF</object-id><label>Figure 5.</label><caption><p><italic><tp:taxon-name><tp:taxon-name-part taxon-name-part-type="genus" reg="Byblis">Byblis</tp:taxon-name-part> <tp:taxon-name-part taxon-name-part-type="species" reg="hortonae">hortonae</tp:taxon-name-part></tp:taxon-name></italic> sp. nov. holotype female, <abbrev xmlns:xlink="http://www.w3.org/1999/xlink" xlink:title="uropod 1" xlink:type="simple">U1</abbrev>, 3, T. Scale bars: 0.1 mm.</p></caption><graphic xmlns:xlink="http://www.w3.org/1999/xlink" xlink:href="zookeys-1274-229_article-141891__-g005.jpg" id="oo_1568752.jpg" position="float" orientation="portrait" xlink:type="simple"><uri content-type="original_file" xlink:type="simple">https://binary.pensoft.net/fig/1568752</uri></graphic></fig></tp:treatment-sec><tp:treatment-sec sec-type="Other material"><title>Other material.</title><p>Clarion-Clipperton Zone; <named-content xmlns:xlink="http://www.w3.org/1999/xlink" content-type="dwc:verbatimCoordinates" xlink:type="simple">11.9331°N, 116.2451°W</named-content>–<named-content xmlns:xlink="http://www.w3.org/1999/xlink" content-type="dwc:verbatimCoordinates" xlink:type="simple">11.9332°N, 116.222°W</named-content>, 4150-4151 m; 8 May 2018; BGR exploration contract area, RV Sonne, Cruise SO262, Station SO 262-151, Epibenthic Sledge; Specimen: DSB_3543; COI (<ext-link xmlns:xlink="http://www.w3.org/1999/xlink" xlink:href="PQ734224" ext-link-type="gen" xlink:type="simple">PQ734224</ext-link>). Clarion-Clipperton Zone; <named-content xmlns:xlink="http://www.w3.org/1999/xlink" content-type="dwc:verbatimCoordinates" xlink:type="simple">12.531°N, 116.623°W</named-content>, 4219 m; 20 February 2015; UKSR-1 exploration contract area, RV Thompson, Cruise AB02, Station AB2-EB02, Epibenthic Sledge; Specimen: DSB_3745; COI (<ext-link xmlns:xlink="http://www.w3.org/1999/xlink" xlink:href="PQ734760" ext-link-type="gen" xlink:type="simple">PQ734760</ext-link>). Clarion-Clipperton Zone; <named-content xmlns:xlink="http://www.w3.org/1999/xlink" content-type="dwc:verbatimCoordinates" xlink:type="simple">12.531°N, 116.623°W</named-content>, 4219 m; 20 February 2015; UKSR-1 exploration contract area, RV Thompson, Cruise AB02, Station AB2-EB02, Epibenthic Sledge; Specimen: DSB_3750; COI (<ext-link xmlns:xlink="http://www.w3.org/1999/xlink" xlink:href="PQ734591" ext-link-type="gen" xlink:type="simple">PQ734591</ext-link>). Clarion-Clipperton Zone; <named-content xmlns:xlink="http://www.w3.org/1999/xlink" content-type="dwc:verbatimCoordinates" xlink:type="simple">12.102°N, 117.181°W</named-content>, 4100 m; 26 February 2015; OMS exploration contract area, RV Thompson, Cruise AB02, Station AB2-EB05, Epibenthic Sledge; Specimen: DSB_3768; COI (<ext-link xmlns:xlink="http://www.w3.org/1999/xlink" xlink:href="PQ734278" ext-link-type="gen" xlink:type="simple">PQ734278</ext-link>). Clarion-Clipperton Zone; <named-content xmlns:xlink="http://www.w3.org/1999/xlink" content-type="dwc:verbatimCoordinates" xlink:type="simple">12.503°N, 116.509°W</named-content>, 4244 m; 4 March 2015; UKRS-1 exploration contract area, RV Thompson, Cruise AB02, Station AB2-EB08, Epibenthic Sledge; Specimen: DSB_3788; COI (<ext-link xmlns:xlink="http://www.w3.org/1999/xlink" xlink:href="PQ734446" ext-link-type="gen" xlink:type="simple">PQ734446</ext-link>). Clarion-Clipperton Zone; <named-content xmlns:xlink="http://www.w3.org/1999/xlink" content-type="dwc:verbatimCoordinates" xlink:type="simple">11.6042°N, 118.0497°W</named-content>–<named-content xmlns:xlink="http://www.w3.org/1999/xlink" content-type="dwc:verbatimCoordinates" xlink:type="simple">11.6184°N, 118.0205°W</named-content>, 4368-4356 m; 4 May 2023; BGR exploration contract area, RV Kilo Moana, Station KM23-69, Epibenthic Sledge; Specimen: DSB_8388; COI (<ext-link xmlns:xlink="http://www.w3.org/1999/xlink" xlink:href="PQ734385" ext-link-type="gen" xlink:type="simple">PQ734385</ext-link>).</p></tp:treatment-sec><tp:treatment-sec sec-type="Type locality"><title>Type locality.</title><p>Clarion-Clipperton Zone, <named-content xmlns:xlink="http://www.w3.org/1999/xlink" content-type="dwc:verbatimCoordinates" xlink:type="simple">10.3339°N, 117.186°W</named-content>, 4279 m.</p></tp:treatment-sec><tp:treatment-sec sec-type="Etymology"><title>Etymology.</title><p>This species is named for Dr Tammy Horton in recognition of her extensive work on and love for amphipods.</p></tp:treatment-sec><tp:treatment-sec sec-type="Diagnosis"><title>Diagnosis.</title><p>Head longer than deep. Anterolateral corner of the head not produced. Eyes and cuticular lenses absent. Coxa 1 reaching anterior margin of the head. Antenna 1 shorter than antenna 2, reaching past the distal end of antenna 2 peduncle. Antenna 2 reaching ~ 3/4 body length, article 4 of peduncle subequal in length to article 5. Gnathopods 1 and 2 weakly subchelate, palm strongly acute. Pereopod 7 basis posterior margin extended obliquely to form an expanded posterodistal lobe; anterior margin of basis setose near the junction of the basis and ischium; dactylus spine-like; basis posterodistal lobe broadly rounded, reaching to the length of the distal margin of the carpus. Telson lobes with two pairs of apical slender setae, no robust setae; wider than long; telsonic lobes apically truncated at a slight angle and weakly serrate.</p></tp:treatment-sec><tp:treatment-sec sec-type="Description"><title>Description.</title><p>Based on holotype, female, 16 mm, 10326_TH_AMP1, <named-content xmlns:xlink="http://www.w3.org/1999/xlink" content-type="dwc:institutional_code" xlink:title="Natural History Museum, London" xlink:href="https://scientific-collections.gbif.org/institution/1d808a7c-1f9e-4379-9616-edb749ecf10e" xlink:type="simple">NHMUK</named-content> 2025.17.</p><p><bold><italic>Body</italic></bold>: (Figs <xref ref-type="fig" rid="F1">1</xref>, <xref ref-type="fig" rid="F2">2</xref>). <bold><italic>Pereon</italic></bold> slender and strongly laterally compressed. Oostegites long and narrow bearing long slender slightly curved setae. <bold><italic>Epimera</italic></bold> all narrowly rounded ventrally, epimeron 1 and 2 setose along ventral margins, epimeron 3 without setae. <bold><italic>Urosome</italic></bold> urosomite 1 slightly raised dorsally to form a subacute tooth, urosomites 2 and 3 produced to form a strongly produced subacute carina.</p><p><bold><italic>Head</italic></bold>: (Figs <xref ref-type="fig" rid="F1">1</xref>, <xref ref-type="fig" rid="F2">2</xref>, <xref ref-type="fig" rid="F3">3</xref>). <bold><italic>Head</italic></bold> 1.5× as long as deep. Rostrum very small, 0.07× head length and blunt, anteroventral margin with small antennal lobe, same length as rostrum, ventral margin oblique. <bold><italic>Antenna 1</italic></bold> peduncle article 1 0.5× article 2, peduncular article 2 3.3× article 3, peduncular article 3 0.6× article 1, flagellum 12-articulate. <bold><italic>Antenna 2</italic></bold> broken off in holotype, only articles 1–3 of peduncle present, strongly prominent gland cone present on article 2.</p><p><bold><italic>Mouthparts</italic></bold>: (Fig. <xref ref-type="fig" rid="F3">3</xref>) <bold><italic>Upper Lip</italic></bold> broad, setae absent. <bold><italic>Left mandible</italic></bold> molar strongly triturating, with nine accessory toothed robust setae, lacinia mobilis 5-toothed, incisor with eight teeth, palp long and robust, article 1 0.2× article 2, without setae, article 2 2.6× article 3, lined along anterior and distal margins with many long slender slightly plumose setae, proximal end of article 2 with small lobe at junction with article 1, article 3 1.9× article 1, margins bearing six long robust slightly plumose setae, article 3 almost straight sided. <bold><italic>Right mandible</italic></bold> molar strongly triturating, with nine accessory toothed robust setae, lacinia mobilis obscured, incisor with two teeth, palp long and robust, article 1 0.3× article 2, without setae, article 2 2.5× article 3, lined along anterior and distal margins with many long slender slightly plumose setae, article 3 1.4× article 1, margins bearing six long robust slightly plumose setae, article 3 almost straight sided. <bold><italic>Lower lip</italic></bold> broad, with light fringe of setae. <bold><italic>Maxilla 1</italic></bold> inner plate nearly reaching the length of the outer plate, covered in fine setae apically with one long plumose slender to robust seta, outer plate with nine long toothed robust setae, palp bi-articulate, article 2 tipped with five strong, curved robust setae and submarginally with four long plumose setae. <bold><italic>Maxilla 2</italic></bold> inner plate one-third of the length of outer plate, similar widths, both plates covered in fine setae and tipped with many long, plumose slender setae. <bold><italic>Maxilliped</italic></bold> inner plate reaching one-third along outer plate, apically truncated and weakly serrated, with seven long slender setae line on the apical margin, outer plate ovoid, inner margin lined with robust setae, triangular setae proximally gradually becoming longer, narrower and plumose distally, palp 4-articulate, article 2 narrow, inner margin lined with long, slender plumose setae, article 3 ovoid and not forming a hood around article 4 and lined with long, slender, plumose setae, article 4 slender, slightly longer (including the nail) than article 3.</p><p><bold><italic>Pereon</italic></bold>: (Figs <xref ref-type="fig" rid="F2">2</xref>, <xref ref-type="fig" rid="F4">4</xref>) <bold><italic>Gnathopod 1</italic></bold> coxa extended reaching to the anterolateral margin of the head, ventral margin weakly serrate lined with long slender plumose setae, basis narrow, lined with long, slender, plumose setae, basis and carpus subequal in length and width, ischium 0.43× merus, merus 0.4× carpus, lined with long, slender, plumose setae, carpus subrectangular and heavily lined with long, slender, plumose setae, 1.5× length of propodus, propodus narrowly ovoid, lined with strong, slightly plumose setae, 1.2× dactylus, weakly subchelate, palm acute, palm defined by long, strong slender – robust setae of varying lengths, dactylus curving gently, inner margin lined with four short, narrow robust setae. <bold><italic>Gnathopod 2</italic></bold> similar in size, shape, setation and chelation to gnathopod 1, basis subequal in length to carpus, ischium 0.44× merus, merus 0.4× carpus, carpus 2.0× propodus, propodus 1.25× dactylus, dactylus inner margin with four narrow robust setae. <bold><italic>Pereopods 3 and 4</italic></bold> dactylus shorter than propodus. <bold><italic>Pereopod 5</italic></bold> basis relatively long and narrow compared to other ampeliscids (length 1.4× width), posterior margin without setae, sinuous in shape, anterior margin evenly rounded, lined with short slender setae, anteroventral corner bearing six long, slender plumose setae, basis 4.7× ischium, ischium with only two small slender setae on the anteroventral corner, 0.7× merus, merus rectangular with only one slender seta on each margin, 0.5× carpus, carpus long and rectangular, 1.2× propodus, anterior margin bearing four narrow robust setae, posterodistal corner bearing a cluster of four setae (two robust and two slender), propodus rectangular, 4.5× dactylus, with small slender setae lining each margin, anterodistal corner extended to form a slightly serrated subacute lobe bearing two slender setae, lobe reaching past insertion point of dactylus. 0.3× length of dactylus, dactylus slightly curved. <bold><italic>Pereopod 6</italic></bold> basis relatively long and narrow (length 1.35× width), 5.2× ischium, posterior margin with three distal small slender setae, evenly curved shape, anterior margin unevenly rounded proximal half lined with short slender setae, distal half lined with long slender plumose setae, anteroventral corner bearing two short, slender plumose setae, medial face with large patch of long, slender plumose setae, ischium with only two small slender setae on the anteroventral corner, 0.6× merus, merus rectangular with slender seta on both margins, 0.5× carpus, carpus long and rectangular, 1.3× propodus, anterior margin bearing five narrow robust setae, posterodistal corner bearing a row of five robust setae increasing in length and one long slender plumose seta, propodus rectangular, 3.4× dactylus, anterior margin lined with six small robust, anterodistal corner extended to form a slightly serrated subacute lobe bearing two long slender setae, lobe reaching past insertion point of dactylus. 0.3× length of dactylus, dactylus slightly curved. <bold><italic>Pereopod 7</italic></bold> basis extended to form a long narrow rounded posteroventral lobe, lobe past the basis junction with the ischium subequal in length to anterior margin of basis and reaching to the distal margin of the carpus, anterior margin of main basis bearing a few slender simple setae, posteroventral lobe margin lined with long, slender, plumose setae, reaching all along the anterior margin of the lobe to the junction of the basis to the ischium, medial face of lobe covered in long slender, plumose setae, basis (without lobe) 3.9× ischium, ischium without setae, 0.9× merus, merus rectangular with five long, slender, plumose setae on posterior margin and three long slender setae on anterior margin, 0.5× carpus, carpus long and rectangular, 1.2× propodus, anterior margin bearing eight long narrow robust setae, posterodistal corner bearing a cluster of four robust setae of increasing size, medial face with line of three small robust setae, propodus rectangular, 1.5× dactylus, posterior margin with two clusters of two robust setae along margin and two small robust setae on each distal corner, anterior margin without setae, dactylus long, narrow and straight-sided.</p><p><bold><italic>Urosome</italic></bold>: (Fig. <xref ref-type="fig" rid="F5">5</xref>) <bold><italic>Uropod 1</italic></bold> rami subequal in length, peduncle slightly longer than rami, dorsal margin bearing row of seven long robust setae, ventral margin bearing three small robust setae, medial margin with two large robust setae, distoventral corner bearing large curved robust seta, outer ramus bearing three medial robust setae, inner ramus bearing five robust setae on outer margin. <bold><italic>Uropod 2</italic></bold> peduncle longer than rami, rami subequal in length, peduncle with four large robust setae on each margin, outer ramus bearing two robust setae on the medial face, inner ramus bearing two large robust setae on outer margin. <bold><italic>Uropod 3</italic></bold> peduncle shorter than rami, bearing only one slender seta, rami subequal, outer ramus outer margin bearing four long slender simple setae, inner margin without setae but with two large mid-marginal teeth, and tipped with a small slender seta, inner ramus outer margin bearing three large robust setae, inner margin without setae but bearing two large mid-marginal teeth, tip broken off. <bold><italic>Telson</italic></bold> 1.3× wider than long, cleft to half of length, each lobe truncated and weakly serrate apically, each lobe bearing two slender simple setae, one long and one short, one short plumose sensory seta on each lobe on the mid-medial face, and two clasping hooks on each lobe.</p></tp:treatment-sec><tp:treatment-sec sec-type="Variation"><title>Variation.</title><p>Based on paratype, male, 14 mm, 10019_TH_AMP1, <named-content xmlns:xlink="http://www.w3.org/1999/xlink" content-type="dwc:institutional_code" xlink:title="Natural History Museum, London" xlink:href="https://scientific-collections.gbif.org/institution/1d808a7c-1f9e-4379-9616-edb749ecf10e" xlink:type="simple">NHMUK</named-content> 2025.17.</p><p><bold><italic>Body</italic></bold>: (Fig. <xref ref-type="fig" rid="F2">2</xref>) <bold><italic>Pleon</italic></bold> epimera 1 and 2 strongly setose on ventral margin, including plumose setae, epimeron 3 narrowly rounded to subquadrate, without setae. <bold><italic>Urosome</italic></bold> urosomite 1 strongly produced to form a distinct keel and rounded corner, urosomites 2 and 3 produced to form a narrowly rounded carina (Fig. <xref ref-type="fig" rid="F2">2</xref>).</p><p><bold><italic>Head</italic>: <italic>Antenna 1</italic></bold> reaching just past antenna 2 peduncle, peduncular article 1 0.56× article 2, article 2 3.2× article 3, article 0.6× article 1, flagellum with 17-articulate, distal article tipped with two long narrow robust setae. <bold><italic>Antenna 2</italic></bold> reaching to epimeron 2.</p><p><bold><italic>Urosome</italic>: <italic>Uropod 3</italic></bold> peduncle shorter than rami, peduncle with three slender and one robust seta, rami of subequal length, outer ramus outer margin bearing six long slender setae, inner margin with two slender setae and five strong teeth and tipped with on slender seta, inner ramus outer margin with five strong robust setae and inner margin without setae but with five smallish but prominent teeth.</p></tp:treatment-sec><tp:treatment-sec sec-type="Remarks"><title>Remarks.</title><p>As mentioned in <xref ref-type="bibr" rid="B28">Myers (2012)</xref> and <xref ref-type="bibr" rid="B31">Poore and Lowry (2023)</xref> the morphology of species in the genus <italic><tp:taxon-name><tp:taxon-name-part taxon-name-part-type="genus" reg="Byblis">Byblis</tp:taxon-name-part></tp:taxon-name></italic> is very conservative, stating “<italic><tp:taxon-name><tp:taxon-name-part taxon-name-part-type="genus" reg="Byblis">Byblis</tp:taxon-name-part></tp:taxon-name></italic> species are rather uniform in design, with character states being found in myriad combinations. This makes it difficult to assign <italic><tp:taxon-name><tp:taxon-name-part taxon-name-part-type="genus" reg="Byblis">Byblis</tp:taxon-name-part></tp:taxon-name></italic> species to groups and therefore difficult to compare new species.” (<xref ref-type="bibr" rid="B28">Myers 2012</xref>: 5; <xref ref-type="bibr" rid="B31">Poore and Lowry 2023</xref>: 528). There are relatively few <italic><tp:taxon-name><tp:taxon-name-part taxon-name-part-type="genus" reg="Byblis">Byblis</tp:taxon-name-part></tp:taxon-name></italic> species occurring in deep waters and even fewer from deep waters in the Pacific Ocean (see below key). These are <italic><tp:taxon-name><tp:taxon-name-part taxon-name-part-type="genus" reg="Byblis">B.</tp:taxon-name-part> <tp:taxon-name-part taxon-name-part-type="species" reg="gerara">gerara</tp:taxon-name-part></tp:taxon-name></italic> Lowry &amp; Poore, 1985, <italic><tp:taxon-name><tp:taxon-name-part taxon-name-part-type="genus" reg="Byblis">B.</tp:taxon-name-part> <tp:taxon-name-part taxon-name-part-type="species" reg="vitjazi">vitjazi</tp:taxon-name-part></tp:taxon-name></italic> Margulis, 1967, <italic><tp:taxon-name><tp:taxon-name-part taxon-name-part-type="genus" reg="Byblis">B.</tp:taxon-name-part> <tp:taxon-name-part taxon-name-part-type="species" reg="nana">nana</tp:taxon-name-part></tp:taxon-name></italic> Margulis, 1967, <italic><tp:taxon-name><tp:taxon-name-part taxon-name-part-type="genus" reg="Byblis">B.</tp:taxon-name-part> <tp:taxon-name-part taxon-name-part-type="species" reg="coeca">coeca</tp:taxon-name-part></tp:taxon-name></italic> Margulis, 1967, and the newly proposed <italic><tp:taxon-name><tp:taxon-name-part taxon-name-part-type="genus" reg="Byblis">Byblis</tp:taxon-name-part> <tp:taxon-name-part taxon-name-part-type="species" reg="hortonae">hortonae</tp:taxon-name-part></tp:taxon-name></italic> sp. nov. The new species can be distinguished from the aforementioned species particularly as follows: by the prominence and angle of the antenna 2 gland cone which is directed almost directly perpendicular to article 2 of the peduncle (reduced and angled anteriorly in the other four species) and the relative lengths of antenna 1 to antenna 2. In the new species, antenna 1 reaches just to the end of the peduncle of antenna 2 whereas in <italic><tp:taxon-name><tp:taxon-name-part taxon-name-part-type="genus" reg="Byblis">B.</tp:taxon-name-part> <tp:taxon-name-part taxon-name-part-type="species" reg="gerara">gerara</tp:taxon-name-part></tp:taxon-name></italic> it is distinctly shorter than the end of the peduncle of antenna 2 and is as long as the whole antenna 2 (including flagellum) in the other three species. The new species also differs from the other Pacific deep species by the shape and setation of the telson. The new species has the telson wider than long, as does <italic><tp:taxon-name><tp:taxon-name-part taxon-name-part-type="genus" reg="Byblis">B.</tp:taxon-name-part> <tp:taxon-name-part taxon-name-part-type="species" reg="nana">nana</tp:taxon-name-part></tp:taxon-name></italic> (<italic><tp:taxon-name><tp:taxon-name-part taxon-name-part-type="genus" reg="Byblis">B.</tp:taxon-name-part> <tp:taxon-name-part taxon-name-part-type="species" reg="gerara">gerara</tp:taxon-name-part></tp:taxon-name></italic> is distinctly longer than wide, and <italic><tp:taxon-name><tp:taxon-name-part taxon-name-part-type="genus" reg="Byblis">B.</tp:taxon-name-part> <tp:taxon-name-part taxon-name-part-type="species" reg="vitjazi">vitjazi</tp:taxon-name-part></tp:taxon-name></italic> and <italic><tp:taxon-name><tp:taxon-name-part taxon-name-part-type="genus" reg="Byblis">B.</tp:taxon-name-part> <tp:taxon-name-part taxon-name-part-type="species" reg="coeca">coeca</tp:taxon-name-part></tp:taxon-name></italic> have the telson as long as wide), and the telson has a distinctly rectangular profile with the tips of the lobes mostly truncated, slightly angled inward with two slender setae and weak serrations apically on each lobe (<italic><tp:taxon-name><tp:taxon-name-part taxon-name-part-type="genus" reg="Byblis">B.</tp:taxon-name-part> <tp:taxon-name-part taxon-name-part-type="species" reg="gerara">gerara</tp:taxon-name-part></tp:taxon-name></italic>, <italic><tp:taxon-name><tp:taxon-name-part taxon-name-part-type="genus" reg="Byblis">B.</tp:taxon-name-part> <tp:taxon-name-part taxon-name-part-type="species" reg="vitjazi">vitjazi</tp:taxon-name-part></tp:taxon-name></italic>, and <italic><tp:taxon-name><tp:taxon-name-part taxon-name-part-type="genus" reg="Byblis">B.</tp:taxon-name-part> <tp:taxon-name-part taxon-name-part-type="species" reg="coeca">coeca</tp:taxon-name-part></tp:taxon-name></italic> all have a smooth triangular shaped telson). <italic><tp:taxon-name><tp:taxon-name-part taxon-name-part-type="genus" reg="Byblis">Byblis</tp:taxon-name-part> <tp:taxon-name-part taxon-name-part-type="species" reg="nana">nana</tp:taxon-name-part></tp:taxon-name></italic> has a similar shaped telson to the new species but not quite as truncated, more rounded, without the serrations and only one robust seta apically. A summary of the differences between the deep sea Pacific <italic><tp:taxon-name><tp:taxon-name-part taxon-name-part-type="genus" reg="Byblis">Byblis</tp:taxon-name-part></tp:taxon-name></italic> species diagnoses is provided (Table <xref ref-type="table" rid="T1">1</xref>). This combination of characters, geography, and depth places this species as different from those already known to science. Two separate collections were obtained for this species, and both were sequenced separately. The sequences align to each other indicating this species is distributed throughout the Clarion-Clipperton Zone.</p><table-wrap id="T1" position="float" orientation="portrait"><label>Table 1.</label><caption><p>Morphological comparison of deep sea Pacific <italic><tp:taxon-name><tp:taxon-name-part taxon-name-part-type="genus" reg="Byblis">Byblis</tp:taxon-name-part></tp:taxon-name></italic> species.</p></caption><table><tbody><tr><th rowspan="1" colspan="1"/><th rowspan="1" colspan="1">
                      <bold>
                        <italic>
                          <tp:taxon-name><tp:taxon-name-part taxon-name-part-type="genus" reg="Byblis">B.</tp:taxon-name-part> <tp:taxon-name-part taxon-name-part-type="species" reg="coeca">coeca</tp:taxon-name-part></tp:taxon-name>
                        </italic>
                      </bold>
                    </th><th rowspan="1" colspan="1">
                      <bold>
                        <italic>
                          <tp:taxon-name><tp:taxon-name-part taxon-name-part-type="genus" reg="Byblis">B.</tp:taxon-name-part> <tp:taxon-name-part taxon-name-part-type="species" reg="gerara">gerara</tp:taxon-name-part></tp:taxon-name>
                        </italic>
                      </bold>
                    </th><th rowspan="1" colspan="1"><bold><italic><tp:taxon-name><tp:taxon-name-part taxon-name-part-type="genus" reg="Byblis">B.</tp:taxon-name-part> <tp:taxon-name-part taxon-name-part-type="species" reg="hortonae">hortonae</tp:taxon-name-part></tp:taxon-name></italic> sp. nov</bold>.</th><th rowspan="1" colspan="1">
                      <bold>
                        <italic>
                          <tp:taxon-name><tp:taxon-name-part taxon-name-part-type="genus" reg="Byblis">B.</tp:taxon-name-part> <tp:taxon-name-part taxon-name-part-type="species" reg="nana">nana</tp:taxon-name-part></tp:taxon-name>
                        </italic>
                      </bold>
                    </th><th rowspan="1" colspan="1">
                      <bold>
                        <italic>
                          <tp:taxon-name><tp:taxon-name-part taxon-name-part-type="genus" reg="Byblis">B.</tp:taxon-name-part> <tp:taxon-name-part taxon-name-part-type="species" reg="vitjazi">vitjazi</tp:taxon-name-part></tp:taxon-name>
                        </italic>
                      </bold>
                    </th></tr><tr><td rowspan="1" colspan="1">Head proportion</td><td rowspan="1" colspan="1">Longer than deep</td><td rowspan="1" colspan="1">Longer than deep</td><td rowspan="1" colspan="1">Longer than deep</td><td rowspan="1" colspan="1">As long as deep</td><td rowspan="1" colspan="1">Longer than deep</td></tr><tr><td rowspan="1" colspan="1">Head anteroventral corner</td><td rowspan="1" colspan="1">Not produced</td><td rowspan="1" colspan="1">Not produced</td><td rowspan="1" colspan="1">Not produced</td><td rowspan="1" colspan="1">Not produced</td><td rowspan="1" colspan="1">Produced</td></tr><tr><td rowspan="1" colspan="1">Antenna 1: Antenna 2</td><td rowspan="1" colspan="1"><abbrev xmlns:xlink="http://www.w3.org/1999/xlink" xlink:title="antenna 1" xlink:type="simple">A1</abbrev> nearly = <abbrev xmlns:xlink="http://www.w3.org/1999/xlink" xlink:title="antenna 2" xlink:type="simple">A2</abbrev></td><td rowspan="1" colspan="1"><abbrev xmlns:xlink="http://www.w3.org/1999/xlink" xlink:title="antenna 1" xlink:type="simple">A1</abbrev> &lt; <abbrev xmlns:xlink="http://www.w3.org/1999/xlink" xlink:title="antenna 2" xlink:type="simple">A2</abbrev></td><td rowspan="1" colspan="1"><abbrev xmlns:xlink="http://www.w3.org/1999/xlink" xlink:title="antenna 1" xlink:type="simple">A1</abbrev> &lt; <abbrev xmlns:xlink="http://www.w3.org/1999/xlink" xlink:title="antenna 2" xlink:type="simple">A2</abbrev>, reaching past distal end of peduncle</td><td rowspan="1" colspan="1"><abbrev xmlns:xlink="http://www.w3.org/1999/xlink" xlink:title="antenna 1" xlink:type="simple">A1</abbrev> = <abbrev xmlns:xlink="http://www.w3.org/1999/xlink" xlink:title="antenna 2" xlink:type="simple">A2</abbrev></td><td rowspan="1" colspan="1"><abbrev xmlns:xlink="http://www.w3.org/1999/xlink" xlink:title="antenna 1" xlink:type="simple">A1</abbrev> almost = <abbrev xmlns:xlink="http://www.w3.org/1999/xlink" xlink:title="antenna 2" xlink:type="simple">A2</abbrev></td></tr><tr><td rowspan="1" colspan="1">Antenna 2: body</td><td rowspan="1" colspan="1">undocumented</td><td rowspan="1" colspan="1">Longer than body</td><td rowspan="1" colspan="1">¾ body</td><td rowspan="1" colspan="1">½ body</td><td rowspan="1" colspan="1">undocumented</td></tr><tr><td rowspan="1" colspan="1">Antenna 2 article 4 : article 5</td><td rowspan="1" colspan="1">Art 4 &lt; art 5</td><td rowspan="1" colspan="1">Art 4 subequal art 5</td><td rowspan="1" colspan="1">Art. 4 subequal to art. 5</td><td rowspan="1" colspan="1">Art 4 &gt; art 5</td><td rowspan="1" colspan="1">Art 4 &lt; art 5</td></tr><tr><td rowspan="1" colspan="1">Gnathopods 1 and 2 chelation</td><td rowspan="1" colspan="1">Weakly subchelate</td><td rowspan="1" colspan="1">Strongly subchelate</td><td rowspan="1" colspan="1">Weakly subchelate</td><td rowspan="1" colspan="1">Weakly subchelate</td><td rowspan="1" colspan="1">Weakly subchelate</td></tr><tr><td rowspan="1" colspan="1">Gnathopods 1 and 2 palm angles</td><td rowspan="1" colspan="1">Strongly acute</td><td rowspan="1" colspan="1">Weakly acute, almost transverse</td><td rowspan="1" colspan="1">Strongly acute</td><td rowspan="1" colspan="1">Strongly acute</td><td rowspan="1" colspan="1">Strongly acute</td></tr><tr><td rowspan="1" colspan="1">Gnathopods 1 and 2 carpi to propodus widths</td><td rowspan="1" colspan="1">Carpus similar width to propodus</td><td rowspan="1" colspan="1">Carpus wider than propodus</td><td rowspan="1" colspan="1">Carpus similar width to propodus</td><td rowspan="1" colspan="1">Carpus similar width to propodus</td><td rowspan="1" colspan="1">Carpus wider than propodus</td></tr><tr><td rowspan="1" colspan="1">Pereopod 7 basis posterior margin angle</td><td rowspan="1" colspan="1">Almost perpendicular to article join</td><td rowspan="1" colspan="1">Oblique angle</td><td rowspan="1" colspan="1">Oblique angle</td><td rowspan="1" colspan="1">Oblique angle</td><td rowspan="1" colspan="1">Almost perpendicular to article join</td></tr><tr><td rowspan="1" colspan="1">Pereopod 7 basis posterodistal lobe shape</td><td rowspan="1" colspan="1">Narrowly rounded, slightly truncated on posterior margin</td><td rowspan="1" colspan="1">Broadly rounded</td><td rowspan="1" colspan="1">Broadly rounded</td><td rowspan="1" colspan="1">Broadly rounded</td><td rowspan="1" colspan="1">Broad, slightly flattened posteriorly</td></tr><tr><td rowspan="1" colspan="1">Pereopod 7 basis lobe extension</td><td rowspan="1" colspan="1">Reaching nearly to the distal margin of carpus</td><td rowspan="1" colspan="1">Reaching 1/2 length of merus</td><td rowspan="1" colspan="1">Reaching to distal end of carpus</td><td rowspan="1" colspan="1">Reaching junction of merus and carpus</td><td rowspan="1" colspan="1">Reaching midpoint of carpus</td></tr><tr><td rowspan="1" colspan="1">Telson apical setation</td><td rowspan="1" colspan="1">One small, slender seta per lobe</td><td rowspan="1" colspan="1">One robust and one small seta per lobe, two robust setae medially on each lobe</td><td rowspan="1" colspan="1">Two pairs slender setae, no robust setae</td><td rowspan="1" colspan="1">One robust seta per lobe</td><td rowspan="1" colspan="1">No setae mentioned</td></tr><tr><td rowspan="1" colspan="1">Telson proportion</td><td rowspan="1" colspan="1">Longer than wide</td><td rowspan="1" colspan="1">Longer than wide</td><td rowspan="1" colspan="1">Wider than long</td><td rowspan="1" colspan="1">Slightly wider than long</td><td rowspan="1" colspan="1">Slightly wider than long</td></tr><tr><td rowspan="1" colspan="1">Telsonic lobes apical shape</td><td rowspan="1" colspan="1">Slightly angled with a distal notch</td><td rowspan="1" colspan="1">Narrowly subacute apically</td><td rowspan="1" colspan="1">Apically truncated, weakly serrate</td><td rowspan="1" colspan="1">Rounded, smooth apically</td><td rowspan="1" colspan="1">Apically angled and irregularly serrate</td></tr></tbody></table></table-wrap></tp:treatment-sec><tp:treatment-sec sec-type="Distribution"><title>Distribution.</title><p>Abyssal Pacific Ocean, Clarion-Clipperton Zone, 4100–4368 m.</p></tp:treatment-sec><tp:treatment-sec sec-type="Molecular data"><title>Molecular data.</title><p>Sequence data for the holotype of <italic><tp:taxon-name><tp:taxon-name-part taxon-name-part-type="genus" reg="Byblis">B.</tp:taxon-name-part> <tp:taxon-name-part taxon-name-part-type="species" reg="hortonae">hortonae</tp:taxon-name-part></tp:taxon-name></italic> sp. nov. is deposited in GenBank under accession number <ext-link xmlns:xlink="http://www.w3.org/1999/xlink" xlink:href="PV077110" ext-link-type="gen" xlink:type="simple">PV077110</ext-link> (COI) and <ext-link xmlns:xlink="http://www.w3.org/1999/xlink" xlink:href="PV077018" ext-link-type="gen" xlink:type="simple">PV077018</ext-link> (16S). Sequences of the paratypes are deposited in GenBank with the following accession numbers: <ext-link xmlns:xlink="http://www.w3.org/1999/xlink" xlink:href="PV077104" ext-link-type="gen" xlink:type="simple">PV077104</ext-link>–<ext-link xmlns:xlink="http://www.w3.org/1999/xlink" xlink:href="PV077111" ext-link-type="gen" xlink:type="simple">PV077111</ext-link> (COI), and <ext-link xmlns:xlink="http://www.w3.org/1999/xlink" xlink:href="PV077016" ext-link-type="gen" xlink:type="simple">PV077016</ext-link>–<ext-link xmlns:xlink="http://www.w3.org/1999/xlink" xlink:href="PV077019" ext-link-type="gen" xlink:type="simple">PV077019</ext-link> (16S). The species has also received a Barcode Index Number from Barcode of Life Data Systems: <ext-link xmlns:xlink="http://www.w3.org/1999/xlink" xlink:href="http://boldsystems.org/index.php/Public_BarcodeCluster?clusteruri=BOLD:AEB1213" ext-link-type="uri" xlink:type="simple">BOLD:AEB1213</ext-link> (<ext-link xmlns:xlink="http://www.w3.org/1999/xlink" xlink:href="10.5883/BOLD:AEB1213" ext-link-type="doi" xlink:type="simple">https://doi.org/10.5883/BOLD:AEB1213</ext-link>).</p></tp:treatment-sec><ref-list><ref id="B28"><mixed-citation xmlns:xlink="http://www.w3.org/1999/xlink" xlink:type="simple">Myers AA (2012) <tp:taxon-name><tp:taxon-name-part taxon-name-part-type="order">Amphipoda</tp:taxon-name-part></tp:taxon-name> (<tp:taxon-name><tp:taxon-name-part taxon-name-part-type="subphylum">Crustacea</tp:taxon-name-part></tp:taxon-name>) from Palau, Micronesia: Families <tp:taxon-name><tp:taxon-name-part taxon-name-part-type="family">Ampeliscidae</tp:taxon-name-part></tp:taxon-name>, <tp:taxon-name><tp:taxon-name-part taxon-name-part-type="family">Ampithoidae</tp:taxon-name-part></tp:taxon-name>, <tp:taxon-name><tp:taxon-name-part taxon-name-part-type="family">Aoridae</tp:taxon-name-part></tp:taxon-name>, <tp:taxon-name><tp:taxon-name-part taxon-name-part-type="family">Colomastigidae</tp:taxon-name-part></tp:taxon-name> and <tp:taxon-name><tp:taxon-name-part taxon-name-part-type="family">Cyproideidae</tp:taxon-name-part></tp:taxon-name>. ZooKeys 193: 1–25 <ext-link xlink:href="10.3897/zookeys.193.3109" ext-link-type="doi" xlink:type="simple">https://doi.org/10.3897/zookeys.193.3109</ext-link></mixed-citation></ref><ref id="B31"><mixed-citation xmlns:xlink="http://www.w3.org/1999/xlink" xlink:type="simple">Poore GCB, Lowry JK (2023) New Australian species of <tp:taxon-name><tp:taxon-name-part taxon-name-part-type="family">Ampeliscidae</tp:taxon-name-part></tp:taxon-name> (<tp:taxon-name><tp:taxon-name-part taxon-name-part-type="subphylum">Crustacea</tp:taxon-name-part></tp:taxon-name>: <tp:taxon-name><tp:taxon-name-part taxon-name-part-type="order">Amphipoda</tp:taxon-name-part></tp:taxon-name>) from the Great Barrier Reef and eastern Australia with a key to Australian species. Records of the Australian Museum 75(4): 519–533. <ext-link xlink:href="10.3853/j.2201-4349.75.2023.1890" ext-link-type="doi" xlink:type="simple">https://doi.org/10.3853/j.2201-4349.75.2023.1890</ext-link></mixed-citation></ref></ref-list></tp:taxon-treatment>
