# Supplementary material for: Two new species from two genera of the family Ampeliscidae Krøyer, 1842 (Crustacea, Amphipoda) from the Clarion-Clipperton Zone, Pacific Ocean
Source: Zookeys. 2026 Mar 24;1274:229–53. doi: 10.3897/zookeys.1274.141891 (PMC13040252; doi:10.3897/zookeys.1274.141891)
Supplement: XML Treatment for Byblisoides [file zookeys.1274.141891-treatment4.xml]

<!DOCTYPE tp:taxon-treatment
  PUBLIC "-//TaxonX//DTD Taxonomic Treatment Publishing DTD v0 20100105//EN" "tax-treatment-NSO.dtd">
<tp:taxon-treatment xmlns:tp="http://www.plazi.org/taxpub"><tp:treatment-meta><kwd-group><label>Taxon classification</label><kwd>
                <named-content content-type="kingdom">Animalia</named-content>
              </kwd><kwd>
                <named-content content-type="order">Amphipoda</named-content>
              </kwd><kwd>
                <named-content content-type="family">Ampeliscidae</named-content>
              </kwd></kwd-group><mixed-citation publication-type="journal"><person-group><name><surname>Peart</surname><given-names>Rachael A.</given-names></name><name><surname>Stewart</surname><given-names>Eva C. D.</given-names></name></person-group><article-title>Two new species from two genera of the family <tp:taxon-name><tp:taxon-name-part taxon-name-part-type="family" reg="Ampeliscidae">Ampeliscidae</tp:taxon-name-part></tp:taxon-name> Krøyer, 1842 (<tp:taxon-name><tp:taxon-name-part taxon-name-part-type="subphylum" reg="Crustacea">Crustacea</tp:taxon-name-part></tp:taxon-name>, <tp:taxon-name><tp:taxon-name-part taxon-name-part-type="order" reg="Amphipoda">Amphipoda</tp:taxon-name-part></tp:taxon-name>) from the Clarion-Clipperton Zone, Pacific Ocean</article-title><source>Zookeys</source><day>24</day><month>03</month><year>2026</year><volume>1274</volume><fpage>229</fpage><lpage>253</lpage><pub-id pub-id-type="doi">10.3897/zookeys.1274.141891</pub-id></mixed-citation></tp:treatment-meta><tp:nomenclature><label>Genus</label><tp:taxon-name><object-id xmlns:xlink="http://www.w3.org/1999/xlink" content-type="arpha" xlink:type="simple">3C17A1B5-1A21-548B-A154-C084A13DF8AE</object-id>
                    		<tp:taxon-name-part taxon-name-part-type="genus" reg="Byblisoides">Byblisoides</tp:taxon-name-part>
                    	</tp:taxon-name><tp:taxon-authority>K.H. Barnard, 1931</tp:taxon-authority><tp:nomenclature-citation-list><tp:nomenclature-citation><tp:taxon-name>
                  <tp:taxon-name-part taxon-name-part-type="genus" reg="Byblisoides">Byblisoides</tp:taxon-name-part>
                </tp:taxon-name><comment> K.H. <xref ref-type="bibr" rid="B1">Barnard 1931</xref>: 426.—<xref ref-type="bibr" rid="B27">Mills 1971</xref>: 373.—J.L. <xref ref-type="bibr" rid="B6">Barnard and Karaman 1991</xref>: 90. —<xref ref-type="bibr" rid="B29">Peart 2018a</xref>: 150–157, figs 1–4. —<xref ref-type="bibr" rid="B30">Peart 2018b</xref>: 348–363, figs 1–10. —<xref ref-type="bibr" rid="B31">Poore and Lowry 2023</xref>: 533.</comment></tp:nomenclature-citation></tp:nomenclature-citation-list></tp:nomenclature><tp:treatment-sec sec-type="Type species"><title>Type species.</title><p><italic><tp:taxon-name><tp:taxon-name-part taxon-name-part-type="genus" reg="Byblisoides">Byblisoides</tp:taxon-name-part> <tp:taxon-name-part taxon-name-part-type="species" reg="juxtacornis">juxtacornis</tp:taxon-name-part></tp:taxon-name></italic> K.H. Barnard, 1931 (type by original designation).</p></tp:treatment-sec><tp:treatment-sec sec-type="Generic diagnosis"><title>Generic diagnosis.</title><p>Flagellum of antennae 1 and 2 with more than or equal to four articles. Maxilliped palp article 3 not distally produced. Pereopod 7 basis posterior margin angled and expanded ventrally, anterior margin of lobe (close to junction with ischium) setose (usually). Telson longer than broad, deeply cleft. Supplementary characters: head long and generally parallel sided. Head anteroventral corner produced (except in <italic><tp:taxon-name><tp:taxon-name-part taxon-name-part-type="genus" reg="Byblisoides">Byblisoides</tp:taxon-name-part> <tp:taxon-name-part taxon-name-part-type="species" reg="profundi">profundi</tp:taxon-name-part></tp:taxon-name></italic> Mills, 1971). Antenna 1 small, clubbed shaped, not reaching past peduncle of antenna 2. Antenna 2 extended and enlarged, peduncle and flagellum bearing long glass-like setae. Gnathopods reduced and setose. Urosomite 1 weakly carinate (except <italic><tp:taxon-name><tp:taxon-name-part taxon-name-part-type="genus" reg="Byblisoides">B.</tp:taxon-name-part> <tp:taxon-name-part taxon-name-part-type="species" reg="esferis">esferis</tp:taxon-name-part></tp:taxon-name></italic> J.L. Barnard, 1961).</p></tp:treatment-sec><tp:treatment-sec sec-type="Species composition"><title>Species composition.</title><p>Ten species including the proposed new species: <italic><tp:taxon-name><tp:taxon-name-part taxon-name-part-type="genus" reg="Byblisoides">Byblisoides</tp:taxon-name-part> <tp:taxon-name-part taxon-name-part-type="species" reg="arcillis">arcillis</tp:taxon-name-part></tp:taxon-name></italic> J.L. Barnard, 1961, <italic><tp:taxon-name><tp:taxon-name-part taxon-name-part-type="genus" reg="Byblisoides">B.</tp:taxon-name-part> <tp:taxon-name-part taxon-name-part-type="species" reg="bellansantiniae">bellansantiniae</tp:taxon-name-part></tp:taxon-name></italic> Peart, 2018, <italic><tp:taxon-name><tp:taxon-name-part taxon-name-part-type="genus" reg="Byblisoides">B.</tp:taxon-name-part> <tp:taxon-name-part taxon-name-part-type="species" reg="blasensis">blasensis</tp:taxon-name-part></tp:taxon-name></italic> J.L. Barnard, 1964, <italic><tp:taxon-name><tp:taxon-name-part taxon-name-part-type="genus" reg="Byblisoides">B.</tp:taxon-name-part> <tp:taxon-name-part taxon-name-part-type="species" reg="esferis">esferis</tp:taxon-name-part></tp:taxon-name></italic> J.L. Barnard, 1961, <italic><tp:taxon-name><tp:taxon-name-part taxon-name-part-type="genus" reg="Byblisoides">B.</tp:taxon-name-part> <tp:taxon-name-part taxon-name-part-type="species" reg="juxtacornis">juxtacornis</tp:taxon-name-part></tp:taxon-name></italic> K.H. Barnard, 1931, <italic><tp:taxon-name><tp:taxon-name-part taxon-name-part-type="genus" reg="Byblisoides">B.</tp:taxon-name-part> <tp:taxon-name-part taxon-name-part-type="species" reg="monicae">monicae</tp:taxon-name-part></tp:taxon-name></italic> Peart, 2018, <italic><tp:taxon-name><tp:taxon-name-part taxon-name-part-type="genus" reg="Byblisoides">B.</tp:taxon-name-part> <tp:taxon-name-part taxon-name-part-type="species" reg="plumicornis">plumicornis</tp:taxon-name-part></tp:taxon-name></italic> Ledoyer, 1978, <italic><tp:taxon-name><tp:taxon-name-part taxon-name-part-type="genus" reg="Byblisoides">B.</tp:taxon-name-part> <tp:taxon-name-part taxon-name-part-type="species" reg="profundi">profundi</tp:taxon-name-part></tp:taxon-name></italic> Mills, 1971, <italic><tp:taxon-name><tp:taxon-name-part taxon-name-part-type="genus" reg="Byblisoides">B.</tp:taxon-name-part> <tp:taxon-name-part taxon-name-part-type="species" reg="richardi">richardi</tp:taxon-name-part></tp:taxon-name></italic> Peart, 2018, <italic><tp:taxon-name><tp:taxon-name-part taxon-name-part-type="genus" reg="Byblisoides">B.</tp:taxon-name-part> <tp:taxon-name-part taxon-name-part-type="species" reg="jazdzewskae">jazdzewskae</tp:taxon-name-part></tp:taxon-name></italic> sp. nov.</p></tp:treatment-sec><tp:treatment-sec sec-type="Remarks"><title>Remarks.</title><p><italic><tp:taxon-name><tp:taxon-name-part taxon-name-part-type="genus" reg="Byblisoides">Byblisoides</tp:taxon-name-part></tp:taxon-name></italic> has the least number of species among the ampeliscid genera, with ten species (including the proposed new species). The species in this genus are generally specialized deep-water animals, having been recorded down to depths of more than 4000 m (<italic><tp:taxon-name><tp:taxon-name-part taxon-name-part-type="genus" reg="Byblisoides">Byblisoides</tp:taxon-name-part> <tp:taxon-name-part taxon-name-part-type="species" reg="profundi">profundi</tp:taxon-name-part></tp:taxon-name></italic> from 4977 m). The genus is wide-ranging, extending from Antarctic waters (<italic><tp:taxon-name><tp:taxon-name-part taxon-name-part-type="genus" reg="Byblisoides">B.</tp:taxon-name-part> <tp:taxon-name-part taxon-name-part-type="species" reg="juxtacornis">juxtacornis</tp:taxon-name-part></tp:taxon-name></italic> and <italic><tp:taxon-name><tp:taxon-name-part taxon-name-part-type="genus" reg="Byblisoides">B.</tp:taxon-name-part> <tp:taxon-name-part taxon-name-part-type="species" reg="monicae">monicae</tp:taxon-name-part></tp:taxon-name></italic>), to the Makassar Strait in the western Pacific (<italic><tp:taxon-name><tp:taxon-name-part taxon-name-part-type="genus" reg="Byblisoides">B.</tp:taxon-name-part> <tp:taxon-name-part taxon-name-part-type="species" reg="arcillis">arcillis</tp:taxon-name-part></tp:taxon-name></italic>), to the Tasman Sea, south Pacific Ocean (<italic><tp:taxon-name><tp:taxon-name-part taxon-name-part-type="genus" reg="Byblisoides">B.</tp:taxon-name-part> <tp:taxon-name-part taxon-name-part-type="species" reg="esferis">esferis</tp:taxon-name-part></tp:taxon-name></italic>), and the Chatham Rise, east of New Zealand, southwestern Pacific Ocean (<italic><tp:taxon-name><tp:taxon-name-part taxon-name-part-type="genus" reg="Byblisoides">B.</tp:taxon-name-part> <tp:taxon-name-part taxon-name-part-type="species" reg="richardi">richardi</tp:taxon-name-part></tp:taxon-name></italic>), north of the Caribbean, Panama (<italic><tp:taxon-name><tp:taxon-name-part taxon-name-part-type="genus" reg="Byblisoides">B.</tp:taxon-name-part> <tp:taxon-name-part taxon-name-part-type="species" reg="blasensis">blasensis</tp:taxon-name-part></tp:taxon-name></italic>), the Gay Head-Bermuda transect, North American Basin, Atlantic Ocean (<italic><tp:taxon-name><tp:taxon-name-part taxon-name-part-type="genus" reg="Byblisoides">B.</tp:taxon-name-part> <tp:taxon-name-part taxon-name-part-type="species" reg="profundi">profundi</tp:taxon-name-part></tp:taxon-name></italic>), Madagascar, Indian Ocean (<italic><tp:taxon-name><tp:taxon-name-part taxon-name-part-type="genus" reg="Byblisoides">B.</tp:taxon-name-part> <tp:taxon-name-part taxon-name-part-type="species" reg="plumicornis">plumicornis</tp:taxon-name-part></tp:taxon-name></italic>) and Icelandic waters, in the northern Atlantic Ocean (<italic><tp:taxon-name><tp:taxon-name-part taxon-name-part-type="genus" reg="Byblisoides">B.</tp:taxon-name-part> <tp:taxon-name-part taxon-name-part-type="species" reg="bellansantiniae">bellansantiniae</tp:taxon-name-part></tp:taxon-name></italic>). Even though the genus is widespread, each species is usually only known from a single or a few specimens, as is often the case with deep-water taxa.</p></tp:treatment-sec><tp:treatment-sec sec-type="Distribution"><title>Distribution.</title><p>Just more than half of the <italic><tp:taxon-name><tp:taxon-name-part taxon-name-part-type="genus" reg="Byblisoides">Byblisoides</tp:taxon-name-part></tp:taxon-name></italic> fauna occurs in the Pacific Ocean, occurring at depths of 400–4200 m, including two from Antarctic waters, two from around New Zealand, one from tropical western Pacific, and only one from the eastern Pacific Ocean. There are three species from the Atlantic Ocean and one from the Indian Ocean.</p></tp:treatment-sec><ref-list><ref id="B1"><mixed-citation xmlns:xlink="http://www.w3.org/1999/xlink" xlink:type="simple">Barnard KH (1931) Diagnosis of new genera and species of amphipod <tp:taxon-name><tp:taxon-name-part taxon-name-part-type="subphylum">Crustacea</tp:taxon-name-part></tp:taxon-name> collected during the “Discovery” Investigations, 1925–1927. Annals and Magazine of Natural History 10(7): 425–430. <ext-link xlink:href="10.1080/00222933108673327" ext-link-type="doi" xlink:type="simple">https://doi.org/10.1080/00222933108673327</ext-link></mixed-citation></ref><ref id="B27"><mixed-citation xmlns:xlink="http://www.w3.org/1999/xlink" xlink:type="simple">Mills EL (1971) Deep-sea <tp:taxon-name><tp:taxon-name-part taxon-name-part-type="order">Amphipoda</tp:taxon-name-part></tp:taxon-name> from the western north Atlantic Ocean. The family <tp:taxon-name><tp:taxon-name-part taxon-name-part-type="family">Ampeliscidae</tp:taxon-name-part></tp:taxon-name> 1, 2. Limnology and Oceanography 16(2): 357–386. <ext-link xlink:href="10.4319/lo.1971.16.2.0357" ext-link-type="doi" xlink:type="simple">https://doi.org/10.4319/lo.1971.16.2.0357</ext-link></mixed-citation></ref><ref id="B6"><mixed-citation xmlns:xlink="http://www.w3.org/1999/xlink" xlink:type="simple">Barnard JL, Karaman GS (1991) The families and genera of marine gammaridean <tp:taxon-name><tp:taxon-name-part taxon-name-part-type="order">Amphipoda</tp:taxon-name-part></tp:taxon-name> (except marine gammaroids). Part 1. Records of the Australian Museum, Supplement 13(1): 1–417. <ext-link xlink:href="10.3853/j.0812-7387.13.1991.91" ext-link-type="doi" xlink:type="simple">https://doi.org/10.3853/j.0812-7387.13.1991.91</ext-link></mixed-citation></ref><ref id="B29"><mixed-citation xmlns:xlink="http://www.w3.org/1999/xlink" xlink:type="simple">Peart RA (2018a) <tp:taxon-name><tp:taxon-name-part taxon-name-part-type="family">Ampeliscidae</tp:taxon-name-part></tp:taxon-name> (<tp:taxon-name><tp:taxon-name-part taxon-name-part-type="subphylum">Crustacea</tp:taxon-name-part></tp:taxon-name>, <tp:taxon-name><tp:taxon-name-part taxon-name-part-type="order">Amphipoda</tp:taxon-name-part></tp:taxon-name>) from the IceAGE expeditions. ZooKeys 731: 145–173. <ext-link xlink:href="10.3897/zookeys.731.19948" ext-link-type="doi" xlink:type="simple">https://doi.org/10.3897/zookeys.731.19948</ext-link></mixed-citation></ref><ref id="B30"><mixed-citation xmlns:xlink="http://www.w3.org/1999/xlink" xlink:type="simple">Peart RA (2018b) Antarctic and New Zealand <italic><tp:taxon-name><tp:taxon-name-part taxon-name-part-type="genus">Byblisoides</tp:taxon-name-part></tp:taxon-name></italic> (<tp:taxon-name><tp:taxon-name-part taxon-name-part-type="order">Amphipoda</tp:taxon-name-part></tp:taxon-name>: <tp:taxon-name><tp:taxon-name-part taxon-name-part-type="family">Ampeliscidae</tp:taxon-name-part></tp:taxon-name>) with a key to the world species. Zootaxa 4441(2): 347–365. <ext-link xlink:href="10.11646/zootaxa.4441.2.9" ext-link-type="doi" xlink:type="simple">https://doi.org/10.11646/zootaxa.4441.2.9</ext-link></mixed-citation></ref><ref id="B31"><mixed-citation xmlns:xlink="http://www.w3.org/1999/xlink" xlink:type="simple">Poore GCB, Lowry JK (2023) New Australian species of <tp:taxon-name><tp:taxon-name-part taxon-name-part-type="family">Ampeliscidae</tp:taxon-name-part></tp:taxon-name> (<tp:taxon-name><tp:taxon-name-part taxon-name-part-type="subphylum">Crustacea</tp:taxon-name-part></tp:taxon-name>: <tp:taxon-name><tp:taxon-name-part taxon-name-part-type="order">Amphipoda</tp:taxon-name-part></tp:taxon-name>) from the Great Barrier Reef and eastern Australia with a key to Australian species. Records of the Australian Museum 75(4): 519–533. <ext-link xlink:href="10.3853/j.2201-4349.75.2023.1890" ext-link-type="doi" xlink:type="simple">https://doi.org/10.3853/j.2201-4349.75.2023.1890</ext-link></mixed-citation></ref></ref-list></tp:taxon-treatment>
