# Supplementary material for: Two new species from two genera of the family Ampeliscidae Krøyer, 1842 (Crustacea, Amphipoda) from the Clarion-Clipperton Zone, Pacific Ocean
Source: Zookeys. 2026 Mar 24;1274:229–53. doi: 10.3897/zookeys.1274.141891 (PMC13040252; doi:10.3897/zookeys.1274.141891)
Supplement: XML Treatment for Byblisoides jazdzewskae [file zookeys.1274.141891-treatment5.xml]

<!DOCTYPE tp:taxon-treatment
  PUBLIC "-//TaxonX//DTD Taxonomic Treatment Publishing DTD v0 20100105//EN" "tax-treatment-NSO.dtd">
<tp:taxon-treatment xmlns:tp="http://www.plazi.org/taxpub"><tp:treatment-meta><kwd-group><label>Taxon classification</label><kwd>
                <named-content content-type="kingdom">Animalia</named-content>
              </kwd><kwd>
                <named-content content-type="order">Amphipoda</named-content>
              </kwd><kwd>
                <named-content content-type="family">Ampeliscidae</named-content>
              </kwd></kwd-group><mixed-citation publication-type="journal"><person-group><name><surname>Peart</surname><given-names>Rachael A.</given-names></name><name><surname>Stewart</surname><given-names>Eva C. D.</given-names></name></person-group><article-title>Two new species from two genera of the family <tp:taxon-name><tp:taxon-name-part taxon-name-part-type="family" reg="Ampeliscidae">Ampeliscidae</tp:taxon-name-part></tp:taxon-name> Krøyer, 1842 (<tp:taxon-name><tp:taxon-name-part taxon-name-part-type="subphylum" reg="Crustacea">Crustacea</tp:taxon-name-part></tp:taxon-name>, <tp:taxon-name><tp:taxon-name-part taxon-name-part-type="order" reg="Amphipoda">Amphipoda</tp:taxon-name-part></tp:taxon-name>) from the Clarion-Clipperton Zone, Pacific Ocean</article-title><source>Zookeys</source><day>24</day><month>03</month><year>2026</year><volume>1274</volume><fpage>229</fpage><lpage>253</lpage><pub-id pub-id-type="doi">10.3897/zookeys.1274.141891</pub-id></mixed-citation></tp:treatment-meta><tp:nomenclature><tp:taxon-name><object-id xmlns:xlink="http://www.w3.org/1999/xlink" content-type="arpha" xlink:type="simple">20169972-7B05-5A15-BCAA-3DA09D737E35</object-id>
                    		<tp:taxon-name-part taxon-name-part-type="genus" reg="Byblisoides">Byblisoides</tp:taxon-name-part> <tp:taxon-name-part taxon-name-part-type="species" reg="jazdzewskae">jazdzewskae</tp:taxon-name-part>
                    	
                    		<object-id xmlns:xlink="http://www.w3.org/1999/xlink" content-type="zoobank" xlink:type="simple">https://zoobank.org/E2F9D31D-2565-4D17-B32D-0EC6C7BACC8E</object-id>
                    	</tp:taxon-name><tp:taxon-status xmlns:xlink="http://www.w3.org/1999/xlink" xlink:type="simple">sp. nov.</tp:taxon-status><xref ref-type="fig" rid="F6">Figs 6</xref><xref ref-type="fig" rid="F7">, 7</xref><xref ref-type="fig" rid="F8">, 8</xref><xref ref-type="fig" rid="F9">, 9</xref></tp:nomenclature><tp:treatment-sec sec-type="Type material"><title>Type material.</title><p><bold><italic>Holotype</italic></bold>: PACIFIC; female, 15 mm, • Clarion-Clipperton Zone; <named-content xmlns:xlink="http://www.w3.org/1999/xlink" content-type="dwc:verbatimCoordinates" xlink:type="simple">12.251°N, 117.32°W</named-content>, 4137 m; 01 March 2015; OMS exploration contract area, RV Thompson, ABYSSLINE-2 Cruise, Station AB2-EB06, Epibenthic sledge; <named-content xmlns:xlink="http://www.w3.org/1999/xlink" content-type="dwc:institutional_code" xlink:title="Forschungsinstitut und Naturmuseum Senckenberg" xlink:href="https://scientific-collections.gbif.org/institution/16946ec1-8db3-45b8-b084-7644384cc5f5" xlink:type="simple">SMF</named-content> 63346; COI (<ext-link xmlns:xlink="http://www.w3.org/1999/xlink" xlink:href="PQ734335" ext-link-type="gen" xlink:type="simple">PQ734335</ext-link>). <bold><italic>Paratypes</italic></bold>: young female/male, 13 mm, • Clarion-Clipperton Zone; <named-content xmlns:xlink="http://www.w3.org/1999/xlink" content-type="dwc:verbatimCoordinates" xlink:type="simple">12.7.8°N, 117.18.66°W</named-content>, 4111 m; 25 February 2015; OMS exploration contract area, RV Thompson, ABYSSLINE-2 Cruise, Station AB2-EB04, Epibenthic sledge; Specimen: <named-content xmlns:xlink="http://www.w3.org/1999/xlink" content-type="dwc:institutional_code" xlink:title="Forschungsinstitut und Naturmuseum Senckenberg" xlink:href="https://scientific-collections.gbif.org/institution/16946ec1-8db3-45b8-b084-7644384cc5f5" xlink:type="simple">SMF</named-content> 63345; COI (<ext-link xmlns:xlink="http://www.w3.org/1999/xlink" xlink:href="PQ734288" ext-link-type="gen" xlink:type="simple">PQ734288</ext-link>).</p><fig id="F6" position="float" orientation="portrait"><object-id xmlns:xlink="http://www.w3.org/1999/xlink" content-type="doi" xlink:type="simple">10.3897/zookeys.1274.141891.figure6</object-id><object-id xmlns:xlink="http://www.w3.org/1999/xlink" content-type="arpha" xlink:type="simple">2365DB43-9653-54CE-A892-E556B1A32B91</object-id><label>Figure 6.</label><caption><p><italic><tp:taxon-name><tp:taxon-name-part taxon-name-part-type="genus" reg="Byblisoides">Byblisoides</tp:taxon-name-part> <tp:taxon-name-part taxon-name-part-type="species" reg="jazdzewskae">jazdzewskae</tp:taxon-name-part></tp:taxon-name></italic> sp. nov. female, holotype, SMF63346 <abbrev xmlns:xlink="http://www.w3.org/1999/xlink" xlink:title="confocal laser scanning microscope" xlink:type="simple">CLSM</abbrev> image. Scale bar: 0.5 mm.</p></caption><graphic xmlns:xlink="http://www.w3.org/1999/xlink" xlink:href="zookeys-1274-229_article-141891__-g006.jpg" id="oo_1568754.jpg" position="float" orientation="portrait" xlink:type="simple"><uri content-type="original_file" xlink:type="simple">https://binary.pensoft.net/fig/1568754</uri></graphic></fig><fig id="F7" position="float" orientation="portrait"><object-id xmlns:xlink="http://www.w3.org/1999/xlink" content-type="doi" xlink:type="simple">10.3897/zookeys.1274.141891.figure7</object-id><object-id xmlns:xlink="http://www.w3.org/1999/xlink" content-type="arpha" xlink:type="simple">61F118AB-2DA8-57D6-A833-5FD8B7A59C67</object-id><label>Figure 7.</label><caption><p><italic><tp:taxon-name><tp:taxon-name-part taxon-name-part-type="genus" reg="Byblisoides">Byblisoides</tp:taxon-name-part> <tp:taxon-name-part taxon-name-part-type="species" reg="jazdzewskae">jazdzewskae</tp:taxon-name-part></tp:taxon-name></italic> sp. nov. holotype, female, SMF63346, mouthparts, <abbrev xmlns:xlink="http://www.w3.org/1999/xlink" xlink:title="antenna 1" xlink:type="simple">A1</abbrev> and <abbrev xmlns:xlink="http://www.w3.org/1999/xlink" xlink:title="antenna 2" xlink:type="simple">A2</abbrev>. Paratype, young female/male (m), SMF63345, <abbrev xmlns:xlink="http://www.w3.org/1999/xlink" xlink:title="antenna 1" xlink:type="simple">A1</abbrev> and <abbrev xmlns:xlink="http://www.w3.org/1999/xlink" xlink:title="antenna 2" xlink:type="simple">A2</abbrev>. Scale bars: 0.1 mm.</p></caption><graphic xmlns:xlink="http://www.w3.org/1999/xlink" xlink:href="zookeys-1274-229_article-141891__-g007.jpg" id="oo_1568756.jpg" position="float" orientation="portrait" xlink:type="simple"><uri content-type="original_file" xlink:type="simple">https://binary.pensoft.net/fig/1568756</uri></graphic></fig><fig id="F8" position="float" orientation="portrait"><object-id xmlns:xlink="http://www.w3.org/1999/xlink" content-type="doi" xlink:type="simple">10.3897/zookeys.1274.141891.figure8</object-id><object-id xmlns:xlink="http://www.w3.org/1999/xlink" content-type="arpha" xlink:type="simple">C9D17056-415A-5133-A769-AEB3700F3EA2</object-id><label>Figure 8.</label><caption><p><italic><tp:taxon-name><tp:taxon-name-part taxon-name-part-type="genus" reg="Byblisoides">Byblisoides</tp:taxon-name-part> <tp:taxon-name-part taxon-name-part-type="species" reg="jazdzewskae">jazdzewskae</tp:taxon-name-part></tp:taxon-name></italic> sp. nov. holotype, female, SMF63346, <abbrev xmlns:xlink="http://www.w3.org/1999/xlink" xlink:title="gnathopod 1" xlink:type="simple">G1</abbrev> and <abbrev xmlns:xlink="http://www.w3.org/1999/xlink" xlink:title="gnathopod 2" xlink:type="simple">G2</abbrev>, <abbrev xmlns:xlink="http://www.w3.org/1999/xlink" xlink:title="pereopods 3" xlink:type="simple">P3</abbrev>–P7. Paratype, young female/male (m), SMF63345, <abbrev xmlns:xlink="http://www.w3.org/1999/xlink" xlink:title="antenna 1" xlink:type="simple">A1</abbrev> and <abbrev xmlns:xlink="http://www.w3.org/1999/xlink" xlink:title="antenna 2" xlink:type="simple">A2</abbrev>. Scale bars: 0.1 mm.</p></caption><graphic xmlns:xlink="http://www.w3.org/1999/xlink" xlink:href="zookeys-1274-229_article-141891__-g008.jpg" id="oo_1568758.jpg" position="float" orientation="portrait" xlink:type="simple"><uri content-type="original_file" xlink:type="simple">https://binary.pensoft.net/fig/1568758</uri></graphic></fig><fig id="F9" position="float" orientation="portrait"><object-id xmlns:xlink="http://www.w3.org/1999/xlink" content-type="doi" xlink:type="simple">10.3897/zookeys.1274.141891.figure9</object-id><object-id xmlns:xlink="http://www.w3.org/1999/xlink" content-type="arpha" xlink:type="simple">511B09AF-F2CF-5F21-A2E5-E8BE11D0B9D1</object-id><label>Figure 9.</label><caption><p><italic><tp:taxon-name><tp:taxon-name-part taxon-name-part-type="genus" reg="Byblisoides">Byblisoides</tp:taxon-name-part> <tp:taxon-name-part taxon-name-part-type="species" reg="jazdzewskae">jazdzewskae</tp:taxon-name-part></tp:taxon-name></italic> sp. nov. holotype, female, SMF63346, <abbrev xmlns:xlink="http://www.w3.org/1999/xlink" xlink:title="uropod 1" xlink:type="simple">U1</abbrev>–U3, T. Paratype, young female/male (m), SMF63345, <abbrev xmlns:xlink="http://www.w3.org/1999/xlink" xlink:title="antenna 1" xlink:type="simple">A1</abbrev> and <abbrev xmlns:xlink="http://www.w3.org/1999/xlink" xlink:title="antenna 2" xlink:type="simple">A2</abbrev>. Scale bars: 0.1 mm.</p></caption><graphic xmlns:xlink="http://www.w3.org/1999/xlink" xlink:href="zookeys-1274-229_article-141891__-g009.jpg" id="oo_1568760.jpg" position="float" orientation="portrait" xlink:type="simple"><uri content-type="original_file" xlink:type="simple">https://binary.pensoft.net/fig/1568760</uri></graphic></fig></tp:treatment-sec><tp:treatment-sec sec-type="Other material"><title>Other material.</title><p>Clarion-Clipperton Zone; <named-content xmlns:xlink="http://www.w3.org/1999/xlink" content-type="dwc:verbatimCoordinates" xlink:type="simple">12.367°N, 116.55°W</named-content>, 4209 m; 18 February 2015; UKSR-1 exploration contract area, RV Thompson, ABYSSLINE-2 Cruise, Station AB2-EB01, Epibenthic Sledge; Specimen: DSB_3737; COI (<ext-link xmlns:xlink="http://www.w3.org/1999/xlink" xlink:href="PQ734692" ext-link-type="gen" xlink:type="simple">PQ734692</ext-link>). Clarion-Clipperton Zone; <named-content xmlns:xlink="http://www.w3.org/1999/xlink" content-type="dwc:verbatimCoordinates" xlink:type="simple">12.102°N, 117.181°W</named-content>, 4100 m; 26 February 2015; OMS exploration contract area, RV Thompson, ABYSSLINE-2 Cruise, Station AB2-EB05, Epibenthic Sledge; Specimen: DSB_3767; COI (<ext-link xmlns:xlink="http://www.w3.org/1999/xlink" xlink:href="PQ734699" ext-link-type="gen" xlink:type="simple">PQ734699</ext-link>). Clarion-Clipperton Zone; <named-content xmlns:xlink="http://www.w3.org/1999/xlink" content-type="dwc:verbatimCoordinates" xlink:type="simple">12.102°N, 117.181°W</named-content>, 4100 m; 26 February 2015; OMS exploration contract area, RV Thompson, ABYSSLINE-2 Cruise, Station AB2-EB05, Epibenthic Sledge; Specimen: DSB_3771; COI (<ext-link xmlns:xlink="http://www.w3.org/1999/xlink" xlink:href="PQ734216" ext-link-type="gen" xlink:type="simple">PQ734216</ext-link>). Clarion-Clipperton Zone; <named-content xmlns:xlink="http://www.w3.org/1999/xlink" content-type="dwc:verbatimCoordinates" xlink:type="simple">11.2965°N, 116.3144°W</named-content>–<named-content xmlns:xlink="http://www.w3.org/1999/xlink" content-type="dwc:verbatimCoordinates" xlink:type="simple">11.3091°N, 116.2946°W</named-content>, 4185-4182 m; 1 May 2023; BGR exploration contract area, RV Kilo Moana, Station KM23-50, Epibenthic Sledge; Specimen: DSB_7940; COI (<ext-link xmlns:xlink="http://www.w3.org/1999/xlink" xlink:href="PQ734707" ext-link-type="gen" xlink:type="simple">PQ734707</ext-link>).</p></tp:treatment-sec><tp:treatment-sec sec-type="Type locality"><title>Type locality.</title><p>Clarion-Clipperton Zone, <named-content xmlns:xlink="http://www.w3.org/1999/xlink" content-type="dwc:verbatimCoordinates" xlink:type="simple">12.251°N, 117.32°W</named-content>, 4137 m, Pacific Ocean.</p></tp:treatment-sec><tp:treatment-sec sec-type="Etymology"><title>Etymology.</title><p>This species is named for Dr Anna Jażdżewska for organising and running a wonderful deep-sea amphipod taxonomy workshop where this species was initially described.</p></tp:treatment-sec><tp:treatment-sec sec-type="Diagnosis"><title>Diagnosis.</title><p>Anteroventral corner of head rounded, produced to slightly exceed the length of the anterior margin of head. Antenna 1 short, reaching to a halfway along antenna 2 peduncle article 4, flagellum 4-articulate. Coxa 1 ventral margin angled anteriorly, uneven. Maxilla 1 palp with only one article. Pereopod 5 basis posterior margin even. Pereopod 7 carpus anterior margin without plumose setae. Pereopod 7 basis posteroventral corner rounded. Uropod 2 inner ramus without marginal robust setae.</p></tp:treatment-sec><tp:treatment-sec sec-type="Description"><title>Description.</title><p>Based on holotype, female, 15 mm length, SMF63346.</p><p><bold><italic>Head</italic></bold> (Figs <xref ref-type="fig" rid="F6">6</xref>, <xref ref-type="fig" rid="F9">9</xref>) anteroventral corner produced forward, slightly exceeding level with anterodorsal corner, anterior margin, excavate at antenna 2 insertion, antennal lobe concave, with two small acute points, rostrum absent, head longer than deep, ventral margin straight. <italic>Antenna 1</italic> (Figs <xref ref-type="fig" rid="F6">6</xref>, <xref ref-type="fig" rid="F7">7</xref>) short, reaching to halfway along the length of antenna 2 peduncle article 4; peduncle article 1 subequal in length to article 2 (0.95×), article 2 longer than article 3 (2.6×), article 3 shorter than article 1 (0.4×); flagellum shorter than peduncle 3-articulate (article 1 longest), ventral margin of peduncle article 1 and both margins of flagellum with long plumose, slender setae. <italic>Antenna 2</italic> (Figs <xref ref-type="fig" rid="F6">6</xref>, <xref ref-type="fig" rid="F7">7</xref>) comparatively stout, reaching to just under half of body length; 1.8× length of head; peduncular article 4 subequal in length to article 5, article 5 ventral and dorsal margin smooth, with long slender setae; flagellum half the length of peduncle article 4 length, 4-articulate.</p><p><bold><italic>Mouthparts</italic></bold>: (Fig. <xref ref-type="fig" rid="F7">7</xref>) <italic>Upper lip</italic> broad, tipped with two patches of short fine setae. <italic>Left mandible</italic> molar well-developed, weakly triturating, setose, with five toothed and three plumose setae in accessory setal row; incisor toothed with four teeth; lacinia mobilis with five teeth; palp long, article 1 shorter than article 2 (0.26×), article 2 longer than article 3 (1.9×), slightly curved inner margin lined with eight long slender plumose setae, article 3 longer than article 1 (2×), inner margin smooth, with sparse long slender plumose setae. <italic>Right Mandible</italic> molar well-developed, weakly triturating, setose, with seven toothed and six plumose setae in accessory setal row; incisor toothed with six teeth; lacinia mobilis with seven teeth of differing sizes; palp broken off. <italic>Lower lip</italic> missing. <italic>Maxilla 1</italic> inner plate rounded and medium sized, reaching three quarters the length of outer plate, with two long slender plumose setae apically; outer plate topped with nine toothed robust setae; palp with one article, tipped with two long plumose setae and no facial slender setae. <italic>Maxilla 2</italic> missing. <italic>Maxilliped</italic> inner plate very short reaching only a quarter length of the outer plate, rounded, tipped with one robust seta and two slender plumose setae; outer plate not twisted around palp, reaching to two thirds along article 2 of palp, inner lateral margin lined with smooth robust setae becoming slender plumose setae distally, interspersed with small slender setae, palp broad, simple; article 2 broad, long bearing many strong slender plumose setae; article 3 ovoid, strongly setose, outer distal corner bearing two robust setae; article 4 slightly curved, acutely tipped with long robust seta, reaching two thirds the length of article 3.</p><p><bold><italic>Pereon</italic></bold>: (Fig. <xref ref-type="fig" rid="F8">8</xref>) <italic>Gnathopod 1</italic> coxa reaching well past head anterior margin, coxa slightly expanded distally, ventral margin slightly produced forward, rounded, lined with long plumose slender setae, posteroventral corner with a small tooth, basis narrow, lateral margins lined with long plumose slender setae, medial setae long and plumose; merus weakly lobate and strongly setose particularly medially and posteriorly, carpus longer than merus (1.3×) and longer than propodus (1.2×), strongly setose, particularly medially and posteriorly with long plumose setae; propodus ovoid, subchelate, palm not well defined, angular, anterior and posterior margins and medially lined with long plumose slender setae, slight anterodistal lobe; dactylus short and curved, one third the length of propodus, inner margin lined with two slender setae and tipped with two robust setae. <italic>Gnathopod 2</italic> coxa similar length to coxa 1 (slightly shorter), ventral margin not angled, curved, fringed with many medial and marginal long plumose setae; basis long and narrow, posterior and anterior margin with fringe of long slender plumose setae, merus without lobe, long plumose setae on both anterior and posterior margins and medially; carpus considerably longer than merus (2.5×) and longer than propodus (1.8×), narrow and not lobate, both margins covered in long plumose setae, propodus narrow, ovoid, covered in long plumose setae, dactylus short, one third the length of propodus and slightly curved, inner margin smooth with four small plumose setae and tipped with one large robust seta.</p><p><bold><italic>Pereopod 3</italic></bold> coxa resembling coxa 2; basis long and narrow, anterior margin with short setal fringe, posterior margin without setae, merus narrow, shorter than basis (0.6×), longer than carpus and propodus together (1.4×), both margins with sparse long plumose setae; carpus with long plumose setae on posterior margin; propodus longer than carpus (2.0×), no setae on posterior margin, posterior margin slightly concave; dactylus long and narrow, slightly curved, slightly shorter than propodus (0.9×). <italic>Pereopod 4</italic> coxa trapezoid, posterior margin with extended rounded lobe, posterior margin below lobe straight, ventral margin evenly subquadrate and weakly setose, anteroventral corner rounded; basis shorter than coxa, posterior margin slightly serrate with fringe of long plumose setae along the whole length, anterior margin with short slender setae along length; ischium setose along posterior margin, merus long and narrow, shorter than basis (0.8×), longer than carpus and propodus together (1.5×), setose with plumose setae along complete length of posterior margin and distal half of anterior margin, carpus shorter than propodus (0.5×), setose along posterior margin; propodus long and narrow, setae on proximal posterior margin; dactylus long, narrow and slightly curved, shorter than (0.8×) propodus. <italic>Pereopod 5</italic> coxa with patch of long plumose setae on posterior corner; basis almost circular, anterior margin broadly rounded evenly, distally lined with long plumose setae, anterior margin slightly uneven, bi-sinusoidal, with reduced proximal distal lobe; ischium with acute posterior lobe; merus longer than ischium (2.0×), without setae on posterior margin, anterodistal corner with one robust seta, carpus longer than merus (1.5×), only setose along anterior margin (all plumose), slight posterodistal lobe, bearing two long strong, slender setae and one short robust seta; propodus and dactylus broken off. <italic>Pereopod 6</italic> basis nearly circular, anterior margin lined with short slender setae proximally and a few long plumose setae distally, posterior margin rounded, without setae, ischium with acute posterior lobe; merus longer than ischium (2.0×), not lobate, anterior margin fringed with six long slender setae and one robust seta distally, posterior margin without setae except one long slender seta distally; carpus longer than merus (1.4×) and longer than propodus (1.3×), anterior margin lined with eight robust setae, posterior margin without setae, distal corner produced distally with three long robust setae; propodus long and narrow, produced to form a very small distal lobe bearing two short slender setae, anterior margins with three short robust setae, dactylus very short, curved and smooth. <italic>Pereopod 7</italic> basis widest distally, posteroventral margin broadly rounded, lobe slightly exceeding the distal margin of the merus, medial surface densely setose, anterior margin with tiny slender setae, ventral and part of posterior margin lined with long plumose setae extending to junction with ischium, posterior corner smooth; ischium short and with two small setae on posterior margin, anterodistal corner bearing a robust seta; merus subequal to ischium, not lobate, anterior margin without setae, anterodistal corner bearing a robust seta, posterior with four long plumose setae and distally with three robust setae; carpus broken.</p><p><bold><italic>Pleon</italic></bold>. (Figs <xref ref-type="fig" rid="F6">6</xref>, <xref ref-type="fig" rid="F9">9</xref>) <italic>Epimeron 1</italic> posteroventrally broadly rounded, ventral margin with plumose setae. <italic>Epimeron 2</italic> posteroventrally broadly rounded, ventral margin with plumose setae. <italic>Epimeron 3</italic> posteroventrally produced to form strong subacute tooth, posterior margin straight, ventral margin without setae.</p><p><bold><italic>Urosome</italic></bold>: (Fig. <xref ref-type="fig" rid="F9">9</xref>) <italic>Urosomite 1</italic> strongly produced to form a distinct bilobed (in dorsal view) hood over urosomite 2. <italic>Uropod 1</italic> in situ reaching to tip of uropod 2 rami, peduncle longer than rami, outer margin lined with three short robust setae, inner margin lined with fine slender setae as a fringe and with three long plumose slender setae, distally with two robust setae, rami subequal in length, outer ramus lined with nine robust setae; inner ramus with four robust marginal setae. <italic>Uropod 2</italic> peduncle as long as rami, outer margin with four robust lateral setae, inner margin with three small and one long slender plumose setae, distally with three close together robust setae, inner ramus without setae and slightly longer than outer ramus, outer ramus with six short marginal robust setae, and one long subterminal plumose slender seta. <italic>Uropod 3</italic> peduncle shorter than rami, without robust setae, just one slender seta, ventral distal corner produced to form a tooth-like lobe; inner ramus slightly shorter than outer ramus, both rami narrow (broadest proximally); inner ramus lined with long slender plumose setae and one robust seta, outer ramus inner margin with long slender plumose setae, outer margin with five short slender setae laterally. <italic>Telson</italic> longer than wide (1.8×), 80% cleft; each lobe bilobed distally, with one slender apical seta, two robust laterally and two slender plumose setae laterally.</p></tp:treatment-sec><tp:treatment-sec sec-type="Variations"><title>Variations.</title><p>Based on paratype, young female/male, 13 mm. SMF63345.</p></tp:treatment-sec><tp:treatment-sec sec-type="Urosome"><title>Urosome.</title><p><italic>Epimeron 3</italic> posteroventral corner tooth more acute. Urosomite 1 more strongly bilobed. <italic>Uropod 1</italic> peduncular outer margin lined with three short robust setae, inner margin without setae, distally with two robust setae, outer ramus with two robust setae, inner ramus with three robust marginal setae. <italic>Uropod 2</italic> outer margin with four robust lateral setae, inner margin with two long and one small slender plumose setae, inner ramus without setae and slightly longer than outer ramus, outer ramus with two short marginal robust setae, and one long plumose slender seta. <italic>Uropod 3</italic> peduncle shorter than rami, with two narrow robust setae, ventral distal corner produced to form a tooth-like lobe; inner ramus slightly shorter than outer ramus, both rami narrow (broadest proximally); inner ramus with two long slender plumose setae and three robust setae, distally with one long and one short slender seta, outer ramus inner margin with two long slender, plumose setae, outer margin with five robust setae laterally. <italic>Telson</italic> longer than wide (1.8×), 80% cleft; each lobe bilobed distally, with one robust apical seta, one narrow, robust seta laterally.</p></tp:treatment-sec><tp:treatment-sec sec-type="Remarks"><title>Remarks.</title><p>Of the ten species of <italic><tp:taxon-name><tp:taxon-name-part taxon-name-part-type="genus" reg="Byblisoides">Byblisoides</tp:taxon-name-part></tp:taxon-name></italic> occurring in the world’s oceans, six are known from the Pacific Ocean. These species fall into the same traps as the rest of the ampeliscids, in that they have relatively similar morphology needing a combination of characters to provide differences. <italic><tp:taxon-name><tp:taxon-name-part taxon-name-part-type="genus" reg="Byblisoides">Byblisoides</tp:taxon-name-part> <tp:taxon-name-part taxon-name-part-type="species" reg="jazdzewskae">jazdzewskae</tp:taxon-name-part></tp:taxon-name></italic> sp. nov. has the closest affinities to <italic><tp:taxon-name><tp:taxon-name-part taxon-name-part-type="genus" reg="Byblisoides">Byblisoides</tp:taxon-name-part> <tp:taxon-name-part taxon-name-part-type="species" reg="arcillis">arcillis</tp:taxon-name-part></tp:taxon-name></italic> and fits the most recent diagnosis of the genus (<xref ref-type="bibr" rid="B30">Peart 2018b</xref>). These similarities include the shape of the posterodistal lobe on the basis of pereopod 7 which is rounded, the shape of coxae 1 and 2, the bilobed nature of urosomite 1 and the shape of the telson. The two species differ by the shape of the anteroventral lobe of the head (rounded in the new species and subacute/acute in <italic><tp:taxon-name><tp:taxon-name-part taxon-name-part-type="genus" reg="Byblisoides">B.</tp:taxon-name-part> <tp:taxon-name-part taxon-name-part-type="species" reg="arcillis">arcillis</tp:taxon-name-part></tp:taxon-name></italic>), the shape and strength of the bilobed nature of urosomite 1 (strongly bilobed and definitely rounded in the new species and acute and small in <italic><tp:taxon-name><tp:taxon-name-part taxon-name-part-type="genus" reg="Byblisoides">B.</tp:taxon-name-part> <tp:taxon-name-part taxon-name-part-type="species" reg="arcillis">arcillis</tp:taxon-name-part></tp:taxon-name></italic>), and the length of the pereopod 7 posteroventral lobe which only extends just to the distal edge of the merus in the new species, while in <italic><tp:taxon-name><tp:taxon-name-part taxon-name-part-type="genus" reg="Byblisoides">B.</tp:taxon-name-part> <tp:taxon-name-part taxon-name-part-type="species" reg="arcillis">arcillis</tp:taxon-name-part></tp:taxon-name></italic> it extends well into carpus. Unfortunately, the mouthparts of <italic><tp:taxon-name><tp:taxon-name-part taxon-name-part-type="genus" reg="Byblisoides">Byblisoides</tp:taxon-name-part> <tp:taxon-name-part taxon-name-part-type="species" reg="arcillis">arcillis</tp:taxon-name-part></tp:taxon-name></italic> are not documented but the new species has the feature of one articulate maxilla 1 palp which does not appear in the other <italic><tp:taxon-name><tp:taxon-name-part taxon-name-part-type="genus" reg="Byblisoides">Byblisoides</tp:taxon-name-part></tp:taxon-name></italic> species that have the mouthparts documented.</p></tp:treatment-sec><tp:treatment-sec sec-type="Distribution"><title>Distribution.</title><p>Abyssal Pacific Ocean, Clarion-Clipperton Zone, 4111–4137 m.</p></tp:treatment-sec><tp:treatment-sec sec-type="Molecular data"><title>Molecular data.</title><p>CO1 sequence data for the holotype of <italic><tp:taxon-name><tp:taxon-name-part taxon-name-part-type="genus" reg="Byblisoides">Byblisoides</tp:taxon-name-part> <tp:taxon-name-part taxon-name-part-type="species" reg="jazdzewskae">jazdzewskae</tp:taxon-name-part></tp:taxon-name></italic> sp. nov. is deposited in GenBank under accession number <ext-link xmlns:xlink="http://www.w3.org/1999/xlink" xlink:href="PQ734335" ext-link-type="gen" xlink:type="simple">PQ734335</ext-link>. COI sequence data of the paratype is deposited in GenBank with the accession number <ext-link xmlns:xlink="http://www.w3.org/1999/xlink" xlink:href="PQ734288" ext-link-type="gen" xlink:type="simple">PQ734288</ext-link>. The species has also received a Barcode Index Number from Barcode of Life Data Systems <ext-link xmlns:xlink="http://www.w3.org/1999/xlink" xlink:href="http://boldsystems.org/index.php/Public_BarcodeCluster?clusteruri=BOLD:AEB2414" ext-link-type="uri" xlink:type="simple">BOLD:AEB2414</ext-link> (<ext-link xmlns:xlink="http://www.w3.org/1999/xlink" xlink:href="10.5883/BOLD:AEB2414" ext-link-type="doi" xlink:type="simple">https://doi.org/10.5883/BOLD:AEB2414</ext-link>).</p></tp:treatment-sec><ref-list><ref id="B30"><mixed-citation xmlns:xlink="http://www.w3.org/1999/xlink" xlink:type="simple">Peart RA (2018b) Antarctic and New Zealand <italic><tp:taxon-name><tp:taxon-name-part taxon-name-part-type="genus">Byblisoides</tp:taxon-name-part></tp:taxon-name></italic> (<tp:taxon-name><tp:taxon-name-part taxon-name-part-type="order">Amphipoda</tp:taxon-name-part></tp:taxon-name>: <tp:taxon-name><tp:taxon-name-part taxon-name-part-type="family">Ampeliscidae</tp:taxon-name-part></tp:taxon-name>) with a key to the world species. Zootaxa 4441(2): 347–365. <ext-link xlink:href="10.11646/zootaxa.4441.2.9" ext-link-type="doi" xlink:type="simple">https://doi.org/10.11646/zootaxa.4441.2.9</ext-link></mixed-citation></ref></ref-list></tp:taxon-treatment>
